# Supplementary material for: Rab41-mediated ESCRT machinery repairs membrane rupture by a bacterial toxin in xenophagy
Source: Nat Commun. 2023 Oct 6;14:6230. doi: 10.1038/s41467-023-42039-2 (PMC10558455; doi:10.1038/s41467-023-42039-2)
Supplement: Supplementary file 4 — Supplementary Data 1 [file 41467_2023_42039_MOESM4_ESM.xlsx]

## Sheet: Protein_list
			Normalized abundance
			Rab41-DMSO					Rab41-LLOMe
Number of identified protein	Gene name	Description	#1-1	#1-2	#2-1	#2-2		#1-1	#1-2	#2-1	#2-2		log2FC (LLOMe/DMSO)		p-value		Significance (-log10[p-value])
IP00732	TOM1L2	TOM1-like protein 2	3472.34	3270.8	3232.1	3535.04		104624	91760.8	99810.1	99178.8		4.87068		4.68034e-05		4.32972
IP00002	HRNR	Hornerin	41.8316	9.31928	26.0145	6.21363		454.341	59.1649	262.782	78.1312		3.29632		0.127993		0.892813
IP00731	KCTD19	BTB/POZ domain-containing protein KCTD19	172.955	252.744	119.445	361.743		2046.89	1686.18	1486.34	2097.1		3.0066		0.000680832		3.16696
IP00004	KRT14	Keratin, type I cytoskeletal 14	106.681	74.8188	317.894	281.575		2055.17	220.357	3317.57	666.967		2.99639		0.146077		0.835418
IP00005	KRT16	Keratin, type I cytoskeletal 16	95.5081	162.46	62.0596	51.4578		1405.07	222.087	1006.55	105.06		2.8688		0.154408		0.811331
IP00006	KRT71	Keratin, type II cytoskeletal 71	14.141	46.6232	135.047	165.797		885.089	109.808	1254.31	300.927		2.80447		0.12861		0.890724
IP00007	SBSN	Suprabasin	25.2026	10.3253	0.254822	0		143.259	42.9093	61.8127	9.99255		2.7192		0.143572		0.84293
IP00008	KRT1	Keratin, type II cytoskeletal 1	10471.3	7191.22	8491.54	5803.76		75937	24003	62452	22590.1		2.533		0.0659829		1.18057
IP00009	KRT10	Keratin, type I cytoskeletal 10	4961.1	3567.92	4864.09	4011.87		31419.2	10294.3	41290.5	13923.8		2.47714		0.072661		1.1387
IP00010	FLG2	Filaggrin-2	49.5779	67.4809	66.4572	87.981		545.812	149.01	586.968	187.144		2.41858		0.0806892		1.09318
IP00728	RNF185	E3 ubiquitin-protein ligase RNF185	37.0201	37.7224	33.626	103.825		226.783	297.25	235.229	274.302		2.2628		0.000131027		3.88264
IP00012	KRT2	Keratin, type II cytoskeletal 2 epidermal	1553.82	1410.76	888.471	1566.92		9049.79	3651.96	8001.31	3923.28		2.18301		0.039522		1.40316
IP00013	TRMT61B	tRNA (adenine(58)-N(1))-methyltransferase, mitochondrial	2.90833	0.453363	75.3807	13.6265		163.565	47.7651	136.127	0		1.86671		0.199298		0.700496
IP00727	CLTA	Clathrin light chain A	316.741	245.932	303.239	252.657		1099.26	898.599	952.83	1092.63		1.85016		0.000250058		3.60196
IP00015	KRT9	Keratin, type I cytoskeletal 9	5930.93	9205.93	5412.39	7614.71		32791.6	13625.2	32522.1	15682.3		1.74817		0.0479217		1.31947
IP00016	LYZ	Lysozyme C	85.4564	47.5818	79.0597	79.1847		582.419	61.8165	227.839	91.5418		1.71234		0.254148		0.594914
IP00720	CLTC	Clathrin heavy chain 1	970.318	853.543	405.663	618.501		2862.59	1912.75	2257.07	2302.5		1.71127		0.000873439		3.05877
IP00018	MYL12B	Myosin regulatory light chain 12B	342.871	317.64	272.97	146.581		1122.4	843.857	903.705	388.474		1.5895		0.0339003		1.4698
IP00019	TOLLIP	Toll-interacting protein	3.01704	2.16229	28.0094	47.9438		51.4171	5.70541	109.147	79.3861		1.55215		0.163009		0.787789
IP00020	CLTB	Clathrin light chain B	105.074	41.3466	97.1308	63.2167		201.92	116.922	311.243	186.947		1.4016		0.0434913		1.3616
IP00712	RNF5	E3 ubiquitin-protein ligase RNF5	471.978	689.121	105.271	207.211		1200.51	1190.96	566.945	890.685		1.38278		0.0254002		1.59516
IP00022	DNAJC10	DnaJ homolog subfamily C member 10	821.972	873.836	617.405	885.183		2968.24	1376.97	2358.67	1431.14		1.3457		0.0470797		1.32717
IP00023	CTBP2	C-terminal-binding protein 2	10.4207	0	16.8828	9.33592		24.6634	0	56.9927	9.81608		1.2322		0.357292		0.446977
IP00024	DDX39A	ATP-dependent RNA helicase DDX39A	163.843	43.184	231.382	77.3366		343.462	186.387	404.761	231.764		1.17109		0.0492486		1.30761
IP00025	HNRNPA2B1	Heterogeneous nuclear ribonucleoproteins A2/B1	101.442	23.9034	179.843	109.847		135.659	167.97	176.538	445.696		1.14994		0.177659		0.750412
IP00706	MYH9	Myosin-9	737.115	329.244	569.204	351.568		1459.9	759.488	1205.81	868.727		1.11005		0.0278297		1.55549
IP00027	SUCLG1	Succinate--CoA ligase [ADP/GDP-forming] subunit alpha, mitochondrial	76.1452	5.30373	271.666	50.7245		77.4854	0	736.309	43.603		1.07868		0.574526		0.24069
IP00028	PABPC1	Polyadenylate-binding protein 1	59.8515	139.654	150.803	154.646		3.15513	235.226	414.64	397.42		1.05087		0.249987		0.602082
IP00029	RPS29	40S ribosomal protein S29	49.5862	0	66.1027	0		56.4123	0	161.258	17.3867		0.998064		0.494178		0.306116
IP00030	HSD17B4	Peroxisomal multifunctional enzyme type 2	119.239	107	30.7767	9.00846		170.517	168.239	99.9249	80.6827		0.954726		0.129283		0.888458
IP00031	UGDH	UDP-glucose 6-dehydrogenase	74.3339	0	61.1227	0		150.119	0	114.239	0		0.944343		0.496729		0.303881
IP00032	RHOT1	Mitochondrial Rho GTPase 1	14.0149	1.93033	32.2382	0		24.2904	0.716542	71.1216	0		0.940191		0.546087		0.262738
IP00033	KRT78	Keratin, type II cytoskeletal 78	38.343	40.8098	132.574	202.588		193.973	120.08	248.026	234.286		0.936071		0.103486		0.985117
IP00697	VPS4A	Vacuolar protein sorting-associated protein 4A	4663.96	3110.25	4325.25	3204.53		8552.68	5716.55	8502.65	5873.86		0.904237		0.0162948		1.78795
IP00695	MYL6	Myosin light polypeptide 6	744.925	1514.4	843.136	1144.01		1478.6	1838.12	2341.91	2220.29		0.89111		0.0135463		1.86818
IP00036	HNRNPA1L3	Heterogeneous nuclear ribonucleoprotein A1-like 3	40.0982	24.0548	58.5945	57.2053		41.6962	95.8208	67.6224	129.156		0.878949		0.131068		0.882502
IP00037	RLIM	E3 ubiquitin-protein ligase RLIM	0	0.74343	2.4376	16.2928		2.08929	4.0427	15.044	17.525		0.863215		0.411991		0.385113
IP00038	DIABLO	Diablo IAP-binding mitochondrial protein	728.824	411.937	709.69	698.19		1455.01	831.544	1243.63	955.702		0.814689		0.0323365		1.49031
IP00039	GSN	Gelsolin	215.092	128.74	106.695	110.59		307.024	175.928	275.457	228.479		0.810175		0.0323088		1.49068
IP00040	DCUN1D5	DCN1-like protein 5	36.4703	8.58116	57.13	4.7649		47.2201	1.32134	134.336	5.04558		0.790667		0.57656		0.239156
IP00041	MYO1B	Unconventional myosin-Ib	352.068	213.109	288.411	144.484		519.676	370.485	347.161	425.901		0.734461		0.0316341		1.49984
IP00042	SYNCRIP	Heterogeneous nuclear ribonucleoprotein Q	2.36798	40.3847	218.321	231.896		0	148.904	266.47	407.002		0.733642		0.466009		0.331606
IP00043	TPM3	Tropomyosin alpha-3 chain	131.063	87.5359	756.13	444.867		221.706	117.806	1159.3	859.849		0.730873		0.46254		0.334851
IP00682	ALDH1B1	Aldehyde dehydrogenase X, mitochondrial	1839.28	1246.53	1727.25	1311.47		3007.12	2254.19	2600.2	2244.24		0.722134		0.00574935		2.24038
IP00045	KRT6C	Keratin, type II cytoskeletal 6C	0.882582	0.532233	563.586	493.201		52.7146	4.81716	1093.26	586.387		0.713011		0.594515		0.225837
IP00046	CTSD	Cathepsin D	364.665	228.011	370.596	222.298		612.281	232.807	593.968	482.406		0.694763		0.124997		0.9031
IP00047	TIMM13	Mitochondrial import inner membrane translocase subunit Tim13	13.4952	314.51	21.8115	336.26		112.525	270.864	118.276	602.512		0.683359		0.500468		0.300624
IP00048	NDUFS7	NADH dehydrogenase [ubiquinone] iron-sulfur protein 7, mitochondrial	734.807	678.385	2965.83	3506.46		1279.39	449.414	3933.86	6883.25		0.669674		0.51048		0.292021
IP00049	SLC27A4	Long-chain fatty acid transport protein 4	252.983	125.144	142.112	22.4656		433.759	105.874	314.149	2.21211		0.653564		0.507963		0.294168
IP00050	PUF60	Poly(U)-binding-splicing factor PUF60	87.0701	125.771	126.32	129.216		260.839	61.7154	327.102	87.4999		0.649838		0.378824		0.421562
IP00051	SSBP1	Single-stranded DNA-binding protein, mitochondrial	263.187	588.577	273.282	708.293		426.884	859.883	485.801	1105.51		0.649493		0.236256		0.626616
IP00052	OAT	Ornithine aminotransferase, mitochondrial	223.688	113.623	102.447	35.1848		330.636	145.739	194.854	62.1791		0.622612		0.385782		0.413658
IP00053	MYH14	Myosin-14	99.7762	83.0772	64.8818	45.5914		160.014	126.473	79.5758	84.9614		0.613897		0.136394		0.865205
IP00054	SUCLG2	Succinate--CoA ligase [GDP-forming] subunit beta, mitochondrial	301.249	77.3212	306.447	78.3839		483.28	78.2021	453.054	133.029		0.585543		0.473587		0.3246
IP00671	PYCR2	Pyrroline-5-carboxylate reductase 2	1163.79	697.227	1296.85	842.044		1417.11	1263.76	1623.15	1652.04		0.573918		0.0308334		1.51098
IP00056	YBX1	Y-box-binding protein 1	259.866	159.689	44.3224	101.388		448.649	227.742	68.9207	94.8003		0.568333		0.518364		0.285365
IP00057	NPM1	Nucleophosmin	130.424	522.525	6.09234	559.922		13.0227	1114.66	0	644.971		0.538778		0.669506		0.174246
IP00058	PCK2	Phosphoenolpyruvate carboxykinase [GTP], mitochondrial	1211.47	906.407	361.684	152.006		2185.38	1034.65	446.624	133.954		0.529636		0.595891		0.224833
IP00059	MPG	DNA-3-methyladenine glycosylase	113.984	100.144	325.789	162.525		201.177	117.353	426.496	263.655		0.519536		0.395924		0.402388
IP00060	MYO1C	Unconventional myosin-Ic	690.961	616.53	302.385	162.904		1052.53	670.827	387.594	420.777		0.513135		0.377273		0.423345
IP00061	ARPC4	Actin-related protein 2/3 complex subunit 4	85.3251	0	38.1493	22.8091		113.979	0.356219	87.7384	8.38604		0.51302		0.653367		0.184843
IP00062	ATP6V1H	V-type proton ATPase subunit H	42.584	7.79459	15.4387	16.3152		47.0502	25.8352	26.2592	18.8273		0.501921		0.394631		0.403809
IP00063	NDUFA5	NADH dehydrogenase [ubiquinone] 1 alpha subcomplex subunit 5	161.923	199.985	205.879	207.324		235.695	195.101	396.235	266.686		0.494608		0.163337		0.786915
IP00064	CUL2	Cullin-2	169.524	310.97	1951.67	1913.65		228.017	310.139	3393.45	2151.47		0.484798		0.652592		0.185358
IP00065	CTNND1	Catenin delta-1	316.526	128.863	180.563	60.4279		405.619	193.489	255.345	105.262		0.481216		0.444051		0.352567
IP00066	KHSRP	Far upstream element-binding protein 2	24785.5	16069.8	21127.5	15073.4		38517.3	15779.5	36462.9	16701.8		0.479816		0.3139		0.503209
IP00067	NEK9	Serine/threonine-protein kinase Nek9	145.721	115.325	246.661	181.237		291.991	66.1221	433.139	170.081		0.478289		0.465875		0.331731
IP00068	UBA52	Ubiquitin-60S ribosomal protein L40	20782.1	28235.8	22251.6	36149.8		32199.3	34414.1	34895.4	48025.2		0.477206		0.0804621		1.09441
IP00069	CUEDC1	CUE domain-containing protein 1	172.586	286.808	367.78	499.593		364.731	300.838	542.213	635.161		0.472882		0.259739		0.585462
IP00070	BAG5	BAG family molecular chaperone regulator 5	1725.74	2986.74	1035.45	1742.45		1605.35	4912.5	1436.01	2413.34		0.468702		0.464494		0.33302
IP00071	GCDH	Glutaryl-CoA dehydrogenase, mitochondrial	665.984	600.82	386.619	417.246		625.525	1310.35	332.271	558.817		0.448411		0.446207		0.350463
IP00072	NCL	Nucleolin	0	9.97411	604.886	361.829		0	83.8125	792.971	453.841		0.444566		0.719027		0.143255
IP00073	SLC35F6	Solute carrier family 35 member F6	37.5176	5.8462	9.85973	6.13299		70.4378	0.176924	9.62441	1.47617		0.43606		0.776336		0.10995
IP00074	TUFM	Elongation factor Tu, mitochondrial	10150.4	20413.9	9898.76	17875.7		17835.8	22637.3	17283	21044.6		0.433728		0.155545		0.808145
IP00075	PPP1CB	Serine/threonine-protein phosphatase PP1-beta catalytic subunit	5.95486	0	128.865	197.038		21.8357	26.374	190.566	209.798		0.430306		0.692147		0.159802
IP00076	PRDX3	Thioredoxin-dependent peroxide reductase, mitochondrial	566.787	221.238	741.642	784.022		895.086	341.105	878.313	988.109		0.422655		0.351095		0.454575
IP00077	HSPA5	Endoplasmic reticulum chaperone BiP	16421.6	23519.6	21121.2	34562.8		24839.6	30352.4	30244.2	42687.5		0.422058		0.182541		0.738639
IP00078	CAPZB	F-actin-capping protein subunit beta	723.95	754.038	403.945	257.103		1222.01	703.043	584.21	344.327		0.415144		0.455707		0.341314
IP00079	SLC16A1	Monocarboxylate transporter 1	616.914	393.592	553.003	357.596		727.01	534.225	694.802	561.977		0.389639		0.109245		0.961597
IP00080	PLPBP	Pyridoxal phosphate homeostasis protein	262.986	333.487	47.3257	144.655		417.798	428.65	29.7467	157.22		0.388596		0.623363		0.205259
IP00081	GSTP1	Glutathione S-transferase P	647.651	311.748	757.941	506.983		947.774	420.773	900.128	640.937		0.386851		0.315762		0.500641
IP00082	SNRPD2	Small nuclear ribonucleoprotein Sm D2	29.1567	264.465	57.0647	30.8207		10.0734	289.768	162.056	35.3934		0.378891		0.747547		0.126361
IP00083	QPCTL	Glutaminyl-peptide cyclotransferase-like protein	113.406	43.5601	59.2937	9.76969		175.634	30.0466	77.6333	10.711		0.373616		0.70747		0.150292
IP00084	ST13	Hsc70-interacting protein	1311.53	800.278	1443.36	1174.93		1880.8	784.535	2116.49	1300.11		0.36239		0.360596		0.442979
IP00085	TMOD3	Tropomodulin-3	677.225	851.342	313.412	377.604		853.88	909.76	425.304	661.179		0.360161		0.383658		0.416056
IP00086	SF3B3	Splicing factor 3B subunit 3	722.129	973.797	759.255	1255.89		1378.65	880.463	1166.76	1318.8		0.354132		0.170076		0.769357
IP00087	BSG	Basigin	863.024	817.709	1706	1705.6		1011.7	1096.52	2311.5	2064.23		0.348304		0.436592		0.359924
IP00088	HLA-C	HLA class I histocompatibility antigen, C alpha chain	22.0701	108.361	336.741	580.471		0	74.3674	329.15	927.446		0.344155		0.784221		0.105561
IP00089	CLP1	Polyribonucleotide 5'-hydroxyl-kinase Clp1	1224.29	1230.23	1124.61	495.194		1564.9	1227.17	1285.99	1089.04		0.342499		0.238072		0.623292
IP00090	RPL28	60S ribosomal protein L28	66.6305	35.1624	33.6763	34.9582		104.03	23.7511	82.7355	6.43783		0.341122		0.663161		0.178381
IP00091	DHRS13	Dehydrogenase/reductase SDR family member 13	107.922	124.077	93.1654	55.4332		193.481	73.8474	145.635	68.3506		0.335571		0.490424		0.309428
IP00092	ALDH18A1	Delta-1-pyrroline-5-carboxylate synthase	1927.64	2576.13	910.268	616.499		2635.94	2792.04	1417.75	763.584		0.335281		0.575449		0.239993
IP00093	ARAF	Serine/threonine-protein kinase A-Raf	437.758	376.389	617.31	734.526		653.644	366.297	844.64	861.682		0.331356		0.364271		0.438575
IP00094	PSMD8	26S proteasome non-ATPase regulatory subunit 8	8.49268	4.72269	239.473	112.248		28.4248	24.7738	227.317	175.729		0.319026		0.773093		0.111768
IP00095	ALDH1L2	Mitochondrial 10-formyltetrahydrofolate dehydrogenase	1491.05	934.541	971.51	558.382		2041.45	1071.7	1178.84	639.999		0.318023		0.516318		0.287083
IP00096	MT-CO2	Cytochrome c oxidase subunit 2	300.311	354.386	159.741	369.826		528.776	349.753	193.004	405.477		0.317726		0.423709		0.372932
IP00097	PRDX4	Peroxiredoxin-4	1074.55	982.576	1107.87	1345.98		1780.56	714.417	1836.8	1280.59		0.314918		0.37674		0.423959
IP00098	UQCRC2	Cytochrome b-c1 complex subunit 2, mitochondrial	248.618	46.0706	381.333	32.5217		347.265	73.3263	421.168	40.3154		0.314451		0.745629		0.127477
IP00099	CDC45	Cell division control protein 45 homolog	1221.92	877.558	550.117	428.305		1569.28	966.848	763.251	528.163		0.314104		0.536876		0.270126
IP00100	TRMT2A	tRNA (uracil-5-)-methyltransferase homolog A	538.964	276.883	817.381	419.387		710.116	466.567	887.948	485.804		0.312732		0.445391		0.351259
IP00101	RPL39	60S ribosomal protein L39	473.866	454.049	464.887	419.993		874.915	308.296	751.536	317.456		0.312501		0.508767		0.293481
IP00102	CKMT1A	Creatine kinase U-type, mitochondrial	291.236	255.449	0	6.67258		483.637	160.669	43.3592	0		0.311471		0.811966		0.0904622
IP00103	PYCR1	Pyrroline-5-carboxylate reductase 1, mitochondrial	526.648	165.546	365.948	119.808		575.107	273.573	394.868	215.355		0.307665		0.589646		0.229409
IP00104	HSPA9	Stress-70 protein, mitochondrial	26080.7	41473.7	61084.8	84516.1		34967.3	47585	74056.2	106535		0.303937		0.56109		0.250967
IP00105	NAXE	NAD(P)H-hydrate epimerase	2115.94	1828.01	1675.69	2193.64		3061.09	1738.25	2138.47	2706.29		0.303579		0.223571		0.650584
IP00106	SNRPA	U1 small nuclear ribonucleoprotein A	161.893	160.855	147.419	147.455		270.31	150.23	198.125	141.317		0.297501		0.315509		0.500989
IP00107	UBR5	E3 ubiquitin-protein ligase UBR5	203.914	229.66	39.0247	46.7574		301.672	271.562	41.2721	23.9454		0.295792		0.751629		0.123996
IP00108	SLC25A21	Mitochondrial 2-oxodicarboxylate carrier	33.4778	0	61.9965	0		47.7478	7.29616	47.586	15.0948		0.291228		0.773225		0.111694
IP00109	ACTR3	Actin-related protein 3	53.6394	0	66.8608	22.0335		54.2551	0	91.0596	29.4948		0.287191		0.753973		0.122644
IP00110	LAMP2	Lysosome-associated membrane glycoprotein 2	773.213	435.357	598.818	195.277		1109.63	252.759	915.834	134.443		0.268217		0.722111		0.141396
IP00111	MYO1D	Unconventional myosin-Id	213.366	245.04	176.122	219.129		274.508	245.505	220.684	284.531		0.26309		0.0788785		1.10304
IP00112	CHCHD4	Mitochondrial intermembrane space import and assembly protein 40	100.079	119.906	294.436	1768.32		301.583	550.696	429.652	1454.12		0.26091		0.822203		0.085021
IP00113	PDHB	Pyruvate dehydrogenase E1 component subunit beta, mitochondrial	549.331	567.94	749.099	757.321		640.806	567.924	1038.84	896.013		0.26045		0.345722		0.461273
IP00114	LRCH2	Leucine-rich repeat and calponin homology domain-containing protein 2	54.8495	31.7812	101.648	47.1551		86.9071	3.50255	153.903	38.4302		0.260129		0.757464		0.120638
IP00115	PDIA3	Protein disulfide-isomerase A3	996.624	837.422	448.399	337.59		1204.65	1039.67	501.518	390.556		0.259159		0.629588		0.200944
IP00116	RPL27	60S ribosomal protein L27	41.4403	0	146.794	122.46		46.3968	3.56697	240.476	81.794		0.257677		0.813593		0.0895928
IP00117	TARBP1	Probable methyltransferase TARBP1	208.433	29.3678	79.8958	18.9967		253.601	45.1506	89.1483	15.2444		0.257069		0.817239		0.0876509
IP00118	RPLP0	60S acidic ribosomal protein P0	235.646	190.028	474.431	389.333		396.972	198.065	457.279	476.988		0.245434		0.538359		0.268928
IP00119	NDUFS3	NADH dehydrogenase [ubiquinone] iron-sulfur protein 3, mitochondrial	690.352	856.041	640.345	869.795		1042.91	1120.34	532.419	916.092		0.240518		0.384312		0.415316
IP00120	AIP	AH receptor-interacting protein	1117.95	1427.56	1149.56	1530.69		1437.72	1457.59	1576.77	1698.32		0.239557		0.104613		0.980414
IP00121	PRC1	Protein regulator of cytokinesis 1	262.635	121.988	83.6132	118.12		262.665	121.765	140.486	167.08		0.237494		0.62072		0.207104
IP00122	ACTG1	Actin, cytoplasmic 2	19.2047	139.372	19724.5	30704.2		24.449	1245.83	12943	45330.8		0.235167		0.869513		0.0607241
IP00123	ATP5PB	ATP synthase F(0) complex subunit B1, mitochondrial	46.7154	29.9317	1566.24	1195.03		102.038	35.0266	1799.01	1393.91		0.230388		0.843893		0.0737124
IP00124	PSME3	Proteasome activator complex subunit 3	314.306	198.599	613.352	554.069		369.98	302.818	826.877	471.038		0.229471		0.651206		0.186282
IP00125	MTPAP	Poly(A) RNA polymerase, mitochondrial	331.201	5.0278	375.805	55.0014		356.358	15.9215	313.265	212.183		0.225895		0.796663		0.0987253
IP00126	ENO1	Alpha-enolase	1577.1	728.35	2355.36	919.701		1773.45	943.989	2626.42	1183.12		0.225867		0.668136		0.175135
IP00127	HADHA	Trifunctional enzyme subunit alpha, mitochondrial	456.657	568.21	294.95	461.516		421.661	761.117	279.713	613.147		0.220139		0.568449		0.245308
IP00128	ACTL6A	Actin-like protein 6A	266.186	288.231	252.251	310.992		382.165	263.368	341.569	312.432		0.216792		0.173409		0.760927
IP00129	GALK1	Galactokinase	2404.86	1612.6	2828.49	2192.3		2916.84	1866.67	3184.51	2533.74		0.216428		0.375474		0.42542
IP00130	ATXN2L	Ataxin-2-like protein	263.151	89.6137	197.364	165.848		386.839	95.925	214.078	133.868		0.213325		0.715112		0.145626
IP00131	ATP2A2	Sarcoplasmic/endoplasmic reticulum calcium ATPase 2	2268.33	1705.94	2628.32	1946.95		2811.63	1669.12	3044.71	2383.47		0.212789		0.389831		0.409124
IP00132	RPL35A	60S ribosomal protein L35a	199.641	49.1211	362.225	115.859		215.269	53.232	439.887	133.545		0.210976		0.797911		0.0980455
IP00133	RPLP2	60S acidic ribosomal protein P2	1355.2	1040.22	1920.14	1452.01		1984.76	1073.87	2164.42	1452.17		0.210716		0.492577		0.307526
IP00134	OBI1	ORC ubiquitin ligase 1	23.1572	1.30972	58.0391	35.8907		24.5968	0.000899621	77.4716	35.5431		0.210382		0.819349		0.0865313
IP00135	HSPA8	Heat shock cognate 71 kDa protein	334660	459742	292266	511657		370025	524260	350243	604345		0.210084		0.464809		0.332725
IP00136	SCRIB	Protein scribble homolog	45.6623	6.59235	83.5977	168.322		130.368	2.07596	75.2772	144.543		0.2092		0.807913		0.0926352
IP00137	POLD3	DNA polymerase delta subunit 3	36.7149	8.50064	301.195	83.808		2.68498	5.59747	370.253	119.289		0.208763		0.882067		0.0544986
IP00138	ALG1	Chitobiosyldiphosphodolichol beta-mannosyltransferase	110.827	86.272	58.9435	37.6195		123.466	87.6302	77.6074	51.1965		0.208316		0.61616		0.210307
IP00139	MTHFD1L	Monofunctional C1-tetrahydrofolate synthase, mitochondrial	1544.9	1045.75	1530.52	980.017		1924.46	1084.02	1746.44	1135.75		0.207445		0.482018		0.316937
IP00140	YWHAE	14-3-3 protein epsilon	1181.16	1354.67	1808.5	2446.09		1600.62	1757.25	2083.03	2378.53		0.203447		0.472748		0.325371
IP00141	HSPA2	Heat shock-related 70 kDa protein 2	1717.41	2173.44	2109.91	3954.16		2060.99	2509.38	2390.78	4488.04		0.201686		0.633021		0.198582
IP00142	SDF2	Stromal cell-derived factor 2	4.00989	181.936	0	60.4034		2.04145	108.212	0	172.943		0.198096		0.882969		0.0540546
IP00143	TCAF1	TRPM8 channel-associated factor 1	172.212	288.655	107.515	169.139		293.344	253.509	116.667	181.599		0.195478		0.638573		0.19479
IP00144	UGGT1	UDP-glucose:glycoprotein glucosyltransferase 1	216.601	414.162	297.497	487.692		228.271	570.069	330.807	492.672		0.195325		0.619359		0.208057
IP00145	SMC3	Structural maintenance of chromosomes protein 3	58.6889	81.7489	464.205	515.659		85.2965	125.876	557.475	514.573		0.19523		0.823059		0.0845692
IP00146	TRIM32	E3 ubiquitin-protein ligase TRIM32	1007.98	1088.08	1551.47	1436.97		1399.74	974.154	1829.1	1616.23		0.194579		0.448976		0.347777
IP00147	MSH6	DNA mismatch repair protein Msh6	3120.43	1668.8	1792.61	1329.94		3650.97	1861.23	2220.21	1322.24		0.194564		0.669086		0.174518
IP00148	BIRC2	Baculoviral IAP repeat-containing protein 2	14.3096	6.43032	192.97	159.932		28.0241	4.45535	233.424	161.634		0.192468		0.859652		0.0656773
IP00149	NUDT16L1	Tudor-interacting repair regulator protein	483.484	570.7	507.94	888.811		721.406	561.881	458.875	1051.97		0.18878		0.612898		0.212612
IP00150	EPRS1	Bifunctional glutamate/proline--tRNA ligase	273.825	190.045	486.718	334.247		320.035	191.682	587.838	363.244		0.186604		0.683567		0.165219
IP00151	ATP5F1B	ATP synthase subunit beta, mitochondrial	1417.8	1248.71	1134.92	1286.7		1691.33	1133.21	1413.82	1538.52		0.183018		0.25577		0.592151
IP00152	STUB1	E3 ubiquitin-protein ligase CHIP	7513.45	16163.2	3905.64	14836.9		7505.36	18179.2	3915.7	18554.3		0.182939		0.773163		0.111729
IP00153	PALS2	Protein PALS2	150.268	93.2834	2391.22	1960.6		231.356	108.28	1845.38	3013.52		0.177776		0.875015		0.0579847
IP00154	DTWD2	tRNA-uridine aminocarboxypropyltransferase 2	1374.05	615.125	851.366	504.391		1652.25	659.296	928.105	538.67		0.175571		0.743832		0.128525
IP00155	TAGLN2	Transgelin-2	893.675	802.685	759.271	597.507		1119.27	766.198	958.087	605.087		0.175519		0.477077		0.321411
IP00156	MCMBP	Mini-chromosome maintenance complex-binding protein	356.964	297.539	521.747	476.943		517.217	232.792	677.767	439.677		0.175418		0.636131		0.196453
IP00157	FANCD2	Fanconi anemia group D2 protein	228.577	266.827	410.503	390.395		318.704	238.37	494.631	411.78		0.174497		0.581314		0.235589
IP00158	NME3	Nucleoside diphosphate kinase 3	506.66	538.414	685.468	683.085		698.141	464.549	1030.13	529.49		0.173357		0.599502		0.222209
IP00159	SNX4	Sorting nexin-4	22.016	4.81524	0	28.8418		26.932	0	17.5802	18.5927		0.169338		0.841693		0.0748463
IP00160	DMAC2	Distal membrane-arm assembly complex protein 2	240.38	180.715	441.521	396.953		236.513	234.704	485.754	457.345		0.166674		0.690069		0.161107
IP00161	XRCC5	X-ray repair cross-complementing protein 5	404.556	133.12	289.54	141.003		468.072	111.172	409.57	98.0432		0.166109		0.809518		0.0917732
IP00162	RTRAF	RNA transcription, translation and transport factor protein	352.104	635.202	404.281	772.023		494.826	708.457	462.659	758.657		0.16402		0.617874		0.2091
IP00163	NUDT21	Cleavage and polyadenylation specificity factor subunit 5	989.806	1703.25	969.494	1947.73		1976.92	1041.39	1840.76	1426.68		0.163899		0.62467		0.204349
IP00164	BOLA2	BolA-like protein 2	474.074	401.281	851.271	1205.09		700.228	609.305	1040.94	930.976		0.162379		0.697073		0.156722
IP00165	AMOT	Angiomotin	124.956	41.8497	204.791	257.052		175.416	10.2768	239.248	278.928		0.16208		0.812334		0.0902652
IP00166	ATAD3A	ATPase family AAA domain-containing protein 3A	13575.9	10027.7	11408.4	9383.79		15524.6	9405.35	14601.5	9972.42		0.157102		0.515191		0.288032
IP00167	AGPS	Alkyldihydroxyacetonephosphate synthase, peroxisomal	40.5815	52.0726	269.748	260.889		91.9625	9.55709	287.828	305.991		0.156855		0.858499		0.0662603
IP00168	FN3KRP	Ketosamine-3-kinase	5713.95	3755.53	4414.64	2987.44		7075.37	3451.58	5311.49	2944.8		0.154819		0.683553		0.165228
IP00169	YWHAB	14-3-3 protein beta/alpha	1006.49	1292.78	445.72	770.722		1106.38	1691.19	490.464	625.066		0.154329		0.772299		0.112215
IP00170	FASTKD3	FAST kinase domain-containing protein 3, mitochondrial	66.1411	2.65062	103.878	3.09603		59.8957	2.43262	130.844	2.75769		0.153374		0.902413		0.0445946
IP00171	CDK5RAP1	Mitochondrial tRNA methylthiotransferase CDK5RAP1	109.712	101.075	49.0438	81.9779		150.929	90.122	55.1892	84.1036		0.152418		0.706253		0.15104
IP00172	PFN2	Profilin-2	477.772	559.66	686.997	729.564		753.63	385.81	986.884	598.725		0.150918		0.651003		0.186417
IP00173	CDKN2A	Tumor suppressor ARF	227.2	286.043	134.784	128.464		330.844	197.847	223.037	106.923		0.144397		0.743132		0.128934
IP00174	PGRMC1	Membrane-associated progesterone receptor component 1	194.706	171.265	128.011	137.432		270.477	151.832	138.304	137.614		0.144241		0.662039		0.179117
IP00175	EARS2	Probable glutamate--tRNA ligase, mitochondrial	545.699	286.238	213.107	50.4585		637.124	265.524	265.503	42.859		0.144117		0.863459		0.0637585
IP00176	ARL8B	ADP-ribosylation factor-like protein 8B	53.3624	108.86	151.055	188.292		112.255	56.8266	217.531	167.413		0.14242		0.781789		0.10691
IP00177	GMDS	GDP-mannose 4,6 dehydratase	1353.67	1190.12	1612.65	1660.08		1702.33	1052.5	2023.83	1621.13		0.137778		0.556777		0.254319
IP00178	IBA57	Putative transferase CAF17, mitochondrial	933.124	832.152	602.336	498.701		1003.98	880.651	747.506	520.895		0.137362		0.636472		0.19622
IP00179	NOM1	Nucleolar MIF4G domain-containing protein 1	150.224	75.8763	66.9481	17.5616		162.123	87.5637	76.3174	15.948		0.137009		0.853426		0.0688342
IP00180	ACOT8	Acyl-coenzyme A thioesterase 8	1233.12	695.273	1228.77	582.631		1276.82	716.737	1164.4	954.33		0.136839		0.677486		0.1691
IP00181	HS2ST1	Heparan sulfate 2-O-sulfotransferase 1	378.492	422.584	248.84	208.098		420.656	504.985	260.91	195.986		0.135758		0.735539		0.133395
IP00182	NME1	Nucleoside diphosphate kinase A	3682.13	4424.59	2072.22	2377.59		4170.3	4572.04	2350.48	2677.17		0.133049		0.70979		0.14887
IP00183	DOCK7	Dedicator of cytokinesis protein 7	315.78	174.923	316.418	174.302		436.763	147.064	325.783	164.592		0.129812		0.784282		0.105528
IP00184	RPSA	40S ribosomal protein SA	472.959	766.171	537.39	871.252		535.649	829.574	577.281	953.903		0.129299		0.667195		0.175747
IP00185	GDI2	Rab GDP dissociation inhibitor beta	109.274	146.404	102.631	140.825		159.423	104.83	168.645	113.127		0.128556		0.572536		0.242198
IP00186	SSR1	Translocon-associated protein subunit alpha	2112.27	1504	1932.77	1844.98		2394.87	1497.39	2434.91	1744.07		0.126367		0.556413		0.254602
IP00187	SLC25A1	Tricarboxylate transport protein, mitochondrial	1761.5	877.388	1026.06	454.659		2116.04	833.712	1076.77	468.666		0.125756		0.840749		0.0753336
IP00188	SDHB	Succinate dehydrogenase [ubiquinone] iron-sulfur subunit, mitochondrial	1603.62	778.823	749.784	421.762		2027.96	599.783	816.847	423.933		0.122212		0.865177		0.0628951
IP00189	DNAJB12	DnaJ homolog subfamily B member 12	541.328	662.94	1054.39	1040.04		533.296	634.983	1124.2	1292.61		0.11997		0.763588		0.117141
IP00190	SNRPB	Small nuclear ribonucleoprotein-associated proteins B and B'	2346.23	1595.12	2290.26	1595.18		2558.13	1747.08	2262.96	1931.36		0.118904		0.564552		0.248296
IP00191	AK2	Adenylate kinase 2, mitochondrial	1651.56	4840.97	478.406	4116.17		1523.23	5484.66	562.702	4463.39		0.11819		0.884125		0.0534864
IP00192	VCP	Transitional endoplasmic reticulum ATPase	405.885	642.797	653.347	830.273		460.859	489.576	953.557	839.624		0.115454		0.740564		0.130437
IP00193	SLC30A9	Zinc transporter 9	423.304	358.797	197.433	201.001		487.833	358.402	260.733	170.783		0.113795		0.793433		0.10049
IP00194	TARDBP	TAR DNA-binding protein 43	725.35	587.217	887.623	765.464		757.359	651.841	879.868	918.004		0.112761		0.512065		0.290675
IP00195	ATP1A1	Sodium/potassium-transporting ATPase subunit alpha-1	7124.93	4853.45	6599.91	5216.88		7516.14	5170.35	7425.69	5601.56		0.111853		0.578287		0.237857
IP00196	SUCLA2	Succinate--CoA ligase [ADP-forming] subunit beta, mitochondrial	1912.89	1174.11	1233.25	1088.14		2083.45	1242.63	1376.45	1133.45		0.1097		0.721335		0.141863
IP00197	IPO5	Importin-5	500.664	270.201	365.868	171.077		656.92	175.795	313.545	264.112		0.1086		0.847194		0.0720169
IP00198	TMEM126A	Transmembrane protein 126A	476.968	470.797	415.988	389.319		627.952	352.347	533.042	376.87		0.108423		0.647098		0.18903
IP00199	AHCY	Adenosylhomocysteinase	4874.63	5791.38	405.733	345.367		6397.13	5212.97	442.73	249.788		0.107732		0.92141		0.0355471
IP00200	NUP155	Nuclear pore complex protein Nup155	595.187	632.135	1005.17	677.548		721.204	559.023	1160.66	693.64		0.107071		0.740349		0.130564
IP00201	RFC4	Replication factor C subunit 4	239.117	134.469	473.37	643.55		358.544	32.6985	558.7	653.02		0.104668		0.880415		0.0553124
IP00202	HSPA6	Heat shock 70 kDa protein 6	549.607	312.624	659.577	881.219		558.563	337.553	671.654	1008.74		0.100404		0.820951		0.0856829
IP00203	IGF2BP3	Insulin-like growth factor 2 mRNA-binding protein 3	970.225	456.707	385.236	399.399		1127.13	425.766	439.776	377.526		0.0997673		0.867364		0.0617984
IP00204	POLR2H	DNA-directed RNA polymerases I, II, and III subunit RPABC3	79.3744	123.491	79.81	137.453		112.144	86.4013	121.808	129.819		0.0987398		0.688541		0.16207
IP00205	LRRC40	Leucine-rich repeat-containing protein 40	31.2881	0	468.402	524.752		71.3954	0	553.399	471.17		0.0969964		0.930688		0.0311958
IP00206	LSM14A	Protein LSM14 homolog A	59.7931	34.9557	2.839	1.24936		77.8781	24.7739	1.47285	1.61831		0.0937693		0.94231		0.0258064
IP00207	CLPX	ATP-dependent Clp protease ATP-binding subunit clpX-like, mitochondrial	133.093	95.1612	273.621	371.988		91.3929	115.125	307.781	416.799		0.0911214		0.892159		0.0495577
IP00208	QTRT2	Queuine tRNA-ribosyltransferase accessory subunit 2	356.939	204.749	780.646	662.529		446.295	131.727	796.299	758.315		0.088961		0.881065		0.0549921
IP00209	ALDH7A1	Alpha-aminoadipic semialdehyde dehydrogenase	777.494	105.084	1216.52	1130.33		946.576	151.444	1279	1057.37		0.08867		0.889142		0.051029
IP00210	RADX	RPA-related protein RADX	1479.68	1007.04	651.187	634.377		1654.64	1101.75	673.169	577.856		0.0871448		0.858712		0.0661524
IP00211	OSGEP	Probable tRNA N6-adenosine threonylcarbamoyltransferase	604.087	669.806	397.335	400.198		724.615	681.36	377.111	415.921		0.0860663		0.788601		0.103143
IP00212	RARS1	Arginine--tRNA ligase, cytoplasmic	501.558	423.469	120.222	169.244		550.977	373.137	245.58	118.5		0.0847253		0.89316		0.0490705
IP00213	FAR1	Fatty acyl-CoA reductase 1	871.686	743.945	882.814	838.988		907.765	763.811	913.934	951.975		0.083887		0.375882		0.424949
IP00214	VWA8	von Willebrand factor A domain-containing protein 8	871.959	659.367	374541	374878		1146.51	592.345	378900	415093		0.0835643		0.945626		0.0242805
IP00215	CARMIL1	F-actin-uncapping protein LRRC16A	77.4844	13.0324	272.539	67.3383		138.714	10.631	174.352	132.463		0.0831322		0.927164		0.0328432
IP00216	ACTR2	Actin-related protein 2	3551.78	3689.72	660.513	872.032		4210.26	3310.74	895.045	873.019		0.0822554		0.917042		0.0376108
IP00217	CDIPT	CDP-diacylglycerol--inositol 3-phosphatidyltransferase	777623	923125	691.391	937.629		863745	936561	517.103	633.078		0.0816133		0.9472		0.0235584
IP00218	VIM	Vimentin	1176.72	902.002	1471.64	1900.34		1501.96	885.934	1552.54	1826.97		0.0814194		0.795205		0.099521
IP00219	HSPA1A	Heat shock 70 kDa protein 1A	140808	378809	214664	548937		153159	353090	232429	618815		0.0811784		0.89627		0.0475613
IP00220	PSMD2	26S proteasome non-ATPase regulatory subunit 2	26274.8	21865.8	114.272	97.7768		35285	15556.2	157.391	105.398		0.0798325		0.951668		0.0215144
IP00221	FASTKD5	FAST kinase domain-containing protein 5, mitochondrial	565.78	319.909	278.302	147.888		610.697	303.222	311.161	161.092		0.0792361		0.890021		0.0505999
IP00222	RCC2	Protein RCC2	542.271	245.961	696.537	366.418		644.923	171.894	853.441	285.605		0.0791894		0.893709		0.0488038
IP00223	RPL22	60S ribosomal protein L22	1011.94	527.569	780.497	416.458		1073.62	481.765	853.82	481.475		0.0789793		0.851952		0.0695848
IP00224	XPOT	Exportin-T	337.098	161.693	342.423	269.037		362.831	121.81	406.292	281.981		0.0789335		0.843424		0.0739542
IP00225	DCAF7	DDB1- and CUL4-associated factor 7	459.918	594.56	447.791	523.46		573.833	617.511	392.919	554.457		0.0781557		0.654036		0.184399
IP00226	RPN1	Dolichyl-diphosphooligosaccharide--protein glycosyltransferase subunit 1	228.339	29.4741	391.617	325.363		345.536	85.7854	325.429	272.341		0.0778919		0.895381		0.0479924
IP00227	SARS1	Serine--tRNA ligase, cytoplasmic	104.345	41.3953	97.3117	112.682		122.579	13.0833	74.3301	165.689		0.0778576		0.897497		0.0469668
IP00228	BUB3	Mitotic checkpoint protein BUB3	868.015	1229.57	432.569	910.294		1183.86	1096.14	553.592	796.959		0.0775052		0.834903		0.0783639
IP00229	KIF22	Kinesin-like protein KIF22	187.259	96.8338	162.394	106.119		283.54	26.8951	227.274	45.3848		0.0769346		0.916653		0.0377949
IP00230	GEMIN5	Gem-associated protein 5	206.88	335.04	244.314	290.539		320.159	286.357	292.414	236.793		0.0766194		0.671866		0.172717
IP00231	PPIA	Peptidyl-prolyl cis-trans isomerase A	598.64	292.786	3455.64	2371.14		570.674	484.446	3740.17	2288.85		0.0764731		0.935182		0.0291038
IP00232	ATXN10	Ataxin-10	942.496	1242.71	1012.19	1654.04		1096.88	1001.16	889.435	2125.54		0.0757016		0.850077		0.0705419
IP00233	TPI1	Triosephosphate isomerase	1778.12	1685.33	434.772	438.904		1860.87	1649.6	469.598	586.307		0.0742408		0.915473		0.0383544
IP00234	RPS18	40S ribosomal protein S18	454.126	168.581	521.592	259.285		523.784	78.8464	637.958	236.115		0.0730612		0.909239		0.0413218
IP00235	RTCB	RNA-splicing ligase RtcB homolog	1300.95	1012.85	1042.36	1080.78		1479.84	980.868	1169.42	1035.48		0.0724342		0.677847		0.168868
IP00236	PCBP1	Poly(rC)-binding protein 1	6826.8	5480.79	4819.72	5551.36		8429.6	4334.25	5666.39	5374.44		0.0698975		0.785001		0.10513
IP00237	NDUFS1	NADH-ubiquinone oxidoreductase 75 kDa subunit, mitochondrial	407.827	425.88	189.432	193.75		451.037	441.001	173.502	210.335		0.0680703		0.885867		0.0526312
IP00238	AUP1	Lipid droplet-regulating VLDL assembly factor AUP1	1214.43	958.602	387.508	330.427		1312.82	908.172	370.031	433.169		0.0649073		0.917836		0.0372347
IP00239	EEF1G	Elongation factor 1-gamma	609.132	556.102	835.804	858.116		604.558	673.324	686.896	1026.1		0.0648938		0.796688		0.0987117
IP00240	ISOC1	Isochorismatase domain-containing protein 1	1061.01	877.479	1334.25	1556.28		1142.95	870.426	1306.43	1723.15		0.062485		0.826143		0.0829448
IP00241	DSP	Desmoplakin	557.336	644.125	397.612	723.535		618.418	558.446	581.76	664.112		0.0607888		0.752211		0.12366
IP00242	DUT	Deoxyuridine 5'-triphosphate nucleotidohydrolase, mitochondrial	664.765	687.192	143.659	397.909		919.79	580.901	101.213	371.84		0.0597358		0.928976		0.0319955
IP00243	RPL23A	60S ribosomal protein L23a	1740.37	1536.2	1155.83	989.593		2074.53	1158.92	1467.93	949.107		0.059512		0.855627		0.0677156
IP00244	TSEN34	tRNA-splicing endonuclease subunit Sen34	632.623	811.05	568.448	884.197		753.258	820.165	516.69	925.922		0.058354		0.801952		0.0958515
IP00245	P4HB	Protein disulfide-isomerase	265.315	192.149	309.226	351.077		323.183	155.315	372.886	311.585		0.0569944		0.852648		0.0692304
IP00246	SIAH1	E3 ubiquitin-protein ligase SIAH1	5073.47	6347.89	4241.24	5602.52		6146.78	5800.77	4989.58	5172.2		0.0561559		0.701336		0.154074
IP00247	SLC25A13	Calcium-binding mitochondrial carrier protein Aralar2	3637.49	3013.15	3072.82	2823.07		3967.67	3268.59	2753.51	3054.61		0.0561227		0.705571		0.151459
IP00248	RFC3	Replication factor C subunit 3	77.8726	45.297	330.522	331.356		74.1006	23.3276	415.942	302.51		0.0553021		0.951546		0.0215701
IP00249	SIAH2	E3 ubiquitin-protein ligase SIAH2	650.761	613.596	806.731	1086.24		671.403	547.215	1073.07	988.82		0.0551482		0.858422		0.0662991
IP00250	USP7	Ubiquitin carboxyl-terminal hydrolase 7	405.878	264.393	1570.45	2332.9		483.047	159.636	1936.74	2172.11		0.05501		0.951879		0.0214184
IP00251	NCAPH	Condensin complex subunit 2	166.981	122.035	245.148	222.561		212.682	87.6508	269.723	216.056		0.054681		0.882709		0.0541822
IP00252	GCAT	2-amino-3-ketobutyrate coenzyme A ligase, mitochondrial	345.05	207.809	1091.98	798.102		335.07	213.47	1218.51	767.474		0.0530109		0.94286		0.0255529
IP00253	DHX30	ATP-dependent RNA helicase DHX30	350.2	304.677	645.068	416.842		418.46	337.428	660.583	362.994		0.0516142		0.88697		0.0520913
IP00254	SCO2	Protein SCO2 homolog, mitochondrial	358.778	582.129	3373.28	1822.96		266.174	497.314	3436.02	2156.16		0.0504425		0.958943		0.0182074
IP00255	PAFAH1B2	Platelet-activating factor acetylhydrolase IB subunit alpha2	44.8306	2.76894	82.1363	17.275		58.0761	0	80.4579	13.7711		0.0497121		0.960533		0.0174877
IP00256	XRN2	5'-3' exoribonuclease 2	759.432	469.691	1114.33	809.491		784.436	337.7	1249.62	891.468		0.0495373		0.908775		0.0415438
IP00257	FAF2	FAS-associated factor 2	480.303	714.88	418.091	538.703		535.526	644.004	439.623	605.667		0.0479384		0.824209		0.0839626
IP00258	PGAM5	Serine/threonine-protein phosphatase PGAM5, mitochondrial	291.463	339.809	398.697	409.074		381.833	269.819	436.658	399.427		0.0478786		0.797169		0.0984496
IP00259	DNAJA3	DnaJ homolog subfamily A member 3, mitochondrial	3446.26	3378.75	4617.26	4359.27		3038.56	3811.36	4170.45	5263.15		0.043337		0.837553		0.0769876
IP00260	C1QBP	Complement component 1 Q subcomponent-binding protein, mitochondrial	632.385	957.673	981.583	1450.1		1044.62	682.721	1121.33	1292.13		0.0420482		0.89307		0.0491147
IP00261	TUBB2A	Tubulin beta-2A chain	4704.94	2472.79	16108.9	7816.43		4609.27	3353.1	14814.2	9219.07		0.0408134		0.956907		0.0191303
IP00262	TUBG1	Tubulin gamma-1 chain	1195.89	522.41	14.7607	5.23065		1668.19	100.963	18.2246	0		0.040087		0.98113		0.00827357
IP00263	MDH2	Malate dehydrogenase, mitochondrial	404.392	235.781	685.266	551.061		306.19	226.995	613.373	779.796		0.0377484		0.941284		0.0262791
IP00264	MAP4	Microtubule-associated protein 4	273.497	242.793	281.449	251.17		384.441	136.646	352.952	202.25		0.0370365		0.916215		0.0380026
IP00265	BAG6	Large proline-rich protein BAG6	756.762	1858.24	864.09	1841.25		1193.6	1463.67	1246.14	1548.56		0.0352331		0.92196		0.0352878
IP00266	CHCHD3	MICOS complex subunit MIC19	686.346	520.098	789.408	820.085		667.881	494.483	770.551	952.404		0.0350662		0.887788		0.051691
IP00267	DECR2	Peroxisomal 2,4-dienoyl-CoA reductase [(3E)-enoyl-CoA-producing]	528.65	240.211	571.085	386.051		738.835	265.407	494.313	268.578		0.0339029		0.942239		0.0258392
IP00268	PRKAR1A	cAMP-dependent protein kinase type I-alpha regulatory subunit	134.555	159.66	79.2438	168.335		142.517	100.327	113.689	198.185		0.0337651		0.916517		0.0378597
IP00269	PDIA6	Protein disulfide-isomerase A6	801.784	1021.84	997.914	1674.77		813.355	1110.7	907.105	1769.72		0.0331412		0.930533		0.0312682
IP00270	POLR1C	DNA-directed RNA polymerases I and III subunit RPAC1	130.87	130.086	40322.7	54296		160.406	206.813	39210.1	57422.9		0.0318885		0.979726		0.00889538
IP00271	SSR4	Translocon-associated protein subunit delta	3197.8	4303.25	2890.85	5258.57		3168.97	4568.53	2471.37	5788.36		0.0316083		0.92795		0.0324756
IP00272	SAMHD1	Deoxynucleoside triphosphate triphosphohydrolase SAMHD1	871.871	718.177	824.38	837.637		928.139	625.04	1044.25	719.004		0.0282419		0.882009		0.0545271
IP00273	GLO1	Lactoylglutathione lyase	575.937	1185.46	503.126	372.528		865.132	909.105	536.063	376.739		0.0270501		0.957058		0.0190615
IP00274	PPP5C	Serine/threonine-protein phosphatase 5	21304.3	23073.6	22550.8	26299.2		21782.6	23302.9	23035.9	26814.3		0.0261877		0.787619		0.103684
IP00275	CDC6	Cell division control protein 6 homolog	827.724	734.695	39.9001	49.3297		998.617	577.628	87.0383	18.4628		0.0259894		0.981629		0.00805248
IP00276	TRIM65	Tripartite motif-containing protein 65	762.862	597.391	478.2	264.534		979.281	330.939	559.71	269.625		0.0248239		0.963793		0.0160163
IP00277	PSMC2	26S proteasome regulatory subunit 7	452.535	507.517	472.245	433.728		500.919	456.261	705.467	234.742		0.0239957		0.940927		0.026444
IP00278	RPL10	60S ribosomal protein L10	572.11	156.157	332.385	128.809		631.341	97.4165	391.896	88.2065		0.0232611		0.977643		0.00981972
IP00279	YWHAZ	14-3-3 protein zeta/delta	1599.15	1652.51	406.813	821.098		1699.15	1412.39	592.146	844.749		0.0219905		0.966808		0.0146599
IP00280	NR2F2	COUP transcription factor 2	83.5811	29.971	29.7067	65.3522		117.585	28.2839	6.77299	59.1522		0.0214403		0.97815		0.00959458
IP00281	UCK2	Uridine-cytidine kinase 2	491.107	405.506	740.125	1000.49		530.113	529.704	761.185	851.967		0.0193923		0.956869		0.0191476
IP00282	AGAP3	Arf-GAP with GTPase, ANK repeat and PH domain-containing protein 3	166.362	88.2753	9.43642	73.8515		239.6	59.556	3.93691	38.852		0.0168574		0.987646		0.00539889
IP00283	MIF	Macrophage migration inhibitory factor	2567.84	2875.21	10523.7	12984.7		2773.35	2435.52	11220.6	12815.5		0.014553		0.985274		0.0064428
IP00284	PSMB3	Proteasome subunit beta type-3	244.012	83.2271	303.318	302.231		190.159	305.601	260.9	184.198		0.0123759		0.974349		0.0112854
IP00285	RAB41	Ras-related protein Rab-41	524152	453907	451983	442935		460270	544245	352180	530474		0.0108903		0.944293		0.0248934
IP00286	CNN3	Calponin-3	1107.23	702.33	1066.95	841.528		1237.71	522.322	1244.8	740.92		0.0107017		0.974501		0.0112178
IP00287	CSTB	Cystatin-B	6407.69	5045.73	5867.79	6280.93		6684.74	4407.06	6812.22	5841.13		0.00871322		0.957289		0.0189567
IP00288	NELFB	Negative elongation factor B	212.697	117.674	51.7728	75.3883		233.717	117.936	51.075	56.3246		0.00474362		0.99475		0.00228586
IP00289	RFC2	Replication factor C subunit 2	47.17	72.9498	125.911	119.902		49.0373	34.9597	238.738	43.7522		0.00216011		0.99803		0.000856501
IP00290	FBXO3	F-box only protein 3	676.305	760.589	642.849	613.118		835.161	649.424	640.559	566.83		-0.00047425		0.997436		0.00111484
IP00291	MCM4	DNA replication licensing factor MCM4	1562.52	1518.14	1760.86	1730.98		1535.29	1444.39	1575.81	2014.54		-0.000539815		0.996706		0.00143285
IP00292	PDF	Peptide deformylase, mitochondrial	624.079	286.868	188.85	0		597.952	292.072	150.254	57.8926		-0.00212836		0.998233		0.000768096
IP00293	CYFIP1	Cytoplasmic FMR1-interacting protein 1	67.027	14.2151	433.503	349.339		61.2048	0	524.623	276.874		-0.00229843		0.998322		0.000729351
IP00294	CAND1	Cullin-associated NEDD8-dissociated protein 1	478.507	151.402	938.638	712.117		511.861	89.9763	928.805	745.33		-0.00296538		0.996368		0.00158006
IP00295	YME1L1	ATP-dependent zinc metalloprotease YME1L1	1136.32	1097.07	982.785	1100.07		1293.57	923.987	1124.32	963.811		-0.00352787		0.978216		0.00956517
IP00296	UNC45A	Protein unc-45 homolog A	1508	986.883	1521.68	1363.95		1720.47	759.342	1724.65	1157.46		-0.00498832		0.986805		0.00576853
IP00297	RPS25	40S ribosomal protein S25	2331.05	1830.12	1899.62	1418.78		2535.71	1493.61	2167.38	1256.8		-0.00503618		0.985839		0.00619398
IP00298	SFXN4	Sideroflexin-4	964.162	512.304	2071.84	1893.46		994.717	498.269	2133.39	1790.23		-0.00667973		0.990856		0.00398951
IP00299	KIFC1	Kinesin-like protein KIFC1	156.366	101.988	188.993	142.326		170.597	69.3803	221.442	124.577		-0.00896351		0.981255		0.00821828
IP00300	GNAS	Guanine nucleotide-binding protein G(s) subunit alpha isoforms short	1292.35	1391.26	1257.71	1362.63		1337.82	1196.67	1388.23	1348.21		-0.00900495		0.879312		0.055857
IP00301	CAND2	Cullin-associated NEDD8-dissociated protein 2	1210.68	859.849	1354.91	1002.23		1157.39	933.26	1190.77	1118.54		-0.00905113		0.957751		0.0187473
IP00302	SDF4	45 kDa calcium-binding protein	497.951	502.207	562.027	595.219		397.403	443.857	650.448	650.202		-0.0103788		0.959309		0.0180416
IP00303	RANBP1	Ran-specific GTPase-activating protein	1352.93	1174.1	1420.62	1300.58		1658.59	884.401	1564.37	1101.64		-0.0108117		0.962109		0.0167755
IP00304	LDHA	L-lactate dehydrogenase A chain	1699.46	1293.62	1575.4	1445.17		1872.4	1235.36	1388.48	1472.34		-0.0108465		0.946999		0.0236503
IP00305	INTS11	Integrator complex subunit 11	112.68	79.7113	53.7686	25.2717		132.357	30.8737	92.1539	13.9401		-0.011082		0.987901		0.00528654
IP00306	COPG2	Coatomer subunit gamma-2	68.5895	140.881	111.513	69.9292		32.6175	141.4	125.002	88.1276		-0.0138227		0.975914		0.0105883
IP00307	MYO6	Unconventional myosin-VI	101707	120320	1352.53	1531.49		89001	127436	3054.95	3230.36		-0.0141109		0.990625		0.00409084
IP00308	ALDOA	Fructose-bisphosphate aldolase A	758.013	455.275	994.425	780.296		753.589	509.752	935.16	760.25		-0.014177		0.960457		0.0175222
IP00309	RAN	GTP-binding nuclear protein Ran	1756.14	955.556	1458.22	1138.37		1755.57	857.475	1530.43	1112.63		-0.0142405		0.962869		0.0164329
IP00310	MARS1	Methionine--tRNA ligase, cytoplasmic	1433.79	1164.66	630.925	416.565		1429.22	1279.18	463.235	438.114		-0.0143752		0.98035		0.00861887
IP00311	TUBB4A	Tubulin beta-4A chain	4359.04	1856.02	5980.38	3007.82		4250.66	2049.48	5154.35	3579.06		-0.0161908		0.970688		0.0129205
IP00312	IGBP1	Immunoglobulin-binding protein 1	235.729	261.968	458.541	414.428		184.815	269.433	488.011	412.06		-0.0172588		0.964484		0.0157048
IP00313	RPS3A	40S ribosomal protein S3a	1477.33	1175.72	1783.89	1637.6		1566.73	1019.69	1743.56	1667.46		-0.0184148		0.929818		0.0316019
IP00314	TUBB4B	Tubulin beta-4B chain	76987.1	36605.7	116168	58426.5		72331.2	41974.2	100122	69522.6		-0.0213663		0.960903		0.0173205
IP00315	AFG3L2	AFG3-like protein 2	584.802	339.497	1833.44	1314.89		601.155	308.955	1981.72	1120.87		-0.0213667		0.977132		0.0100466
IP00316	HSPA4L	Heat shock 70 kDa protein 4L	1148.16	2452.77	1456.7	2619.86		968.773	2326.19	1451.26	2816.96		-0.021629		0.960524		0.0174919
IP00317	HSPH1	Heat shock protein 105 kDa	4325.63	8876.7	3517.62	7761.37		4421.26	8246.57	3018.2	8421.78		-0.0221766		0.962077		0.0167904
IP00318	UBL4A	Ubiquitin-like protein 4A	227.637	346.935	221.247	562.131		310.61	285.935	308.671	430.802		-0.0234192		0.952301		0.0212258
IP00319	RUVBL2	RuvB-like 2	2306.34	2030.07	1678.03	1744.35		2559.61	1786.45	1676.72	1610.54		-0.023507		0.909593		0.0411528
IP00320	ATAD3B	ATPase family AAA domain-containing protein 3B	2780.85	1987.28	5861.55	4466.03		2367.69	1723.7	5907.67	4843.69		-0.0243742		0.963344		0.0162188
IP00321	SLC25A12	Calcium-binding mitochondrial carrier protein Aralar1	196.603	92.8714	467.246	394.139		209.62	84.2783	444.509	392.836		-0.0247165		0.968733		0.0137958
IP00322	ABCE1	ATP-binding cassette sub-family E member 1	1030.48	996.445	684.658	903.024		1097.7	958.658	781.511	714.098		-0.0251929		0.89762		0.0469075
IP00323	GRPEL1	GrpE protein homolog 1, mitochondrial	437.027	1061.22	183.948	877.662		248.059	1048.17	165.91	1052.85		-0.0254673		0.972878		0.0119417
IP00324	ATP5F1C	ATP synthase subunit gamma, mitochondrial	15177.3	19324	2002.61	1948.94		14341.4	19596.6	2016.07	1795.66		-0.0266232		0.978785		0.00931248
IP00325	TRAF2	TNF receptor-associated factor 2	295.112	174.907	867.466	902.866		249.776	176.243	798.241	974.081		-0.0272607		0.970685		0.0129215
IP00326	KIF5B	Kinesin-1 heavy chain	16.4654	35.7642	340.964	269.273		47.6462	18.0201	359.06	224.676		-0.0285611		0.978159		0.00959076
IP00327	NPEPPS	Puromycin-sensitive aminopeptidase	1077.4	608.914	119.544	58.068		1230.43	479.984	59.4851	56.7557		-0.0290728		0.980476		0.00856322
IP00328	HSD17B10	3-hydroxyacyl-CoA dehydrogenase type-2	575.985	769.625	670.908	781.755		561.55	701.764	702.98	774.864		-0.0297078		0.835002		0.0783126
IP00329	USP11	Ubiquitin carboxyl-terminal hydrolase 11	714.231	180.422	171.555	287.253		713.314	156.996	172.762	279.659		-0.0330354		0.967832		0.0141999
IP00330	LSM12	Protein LSM12 homolog	146.973	204.945	198.407	239.845		108.495	214.908	138.75	308.794		-0.0353504		0.925954		0.0334105
IP00331	PRKAG1	5'-AMP-activated protein kinase subunit gamma-1	397.208	472.986	574.073	486.845		487.814	318.446	662.363	415.372		-0.0355621		0.890999		0.0501228
IP00332	CSNK2A1	Casein kinase II subunit alpha	1181.61	1168.14	909.36	1015.53		1176.16	1022.69	911.601	1058.21		-0.0361838		0.76586		0.11585
IP00333	TUBB6	Tubulin beta-6 chain	1297.91	641.142	4780.61	2364.7		1118.43	606.329	4444.22	2666.88		-0.0399946		0.962105		0.0167774
IP00334	CUL4B	Cullin-4B	136.349	204.962	117.96	229.309		167.869	124.816	185.529	190.415		-0.0421694		0.877273		0.0568653
IP00335	TUBB	Tubulin beta chain	177786	85655.9	391205	199596		163004	90498	342508	233505		-0.0423765		0.943563		0.0252289
IP00336	USP9X	Probable ubiquitin carboxyl-terminal hydrolase FAF-X	255.353	187.884	444.249	570.286		195.525	158.896	470.224	590.52		-0.0426757		0.940533		0.026626
IP00337	LRPPRC	Leucine-rich PPR motif-containing protein, mitochondrial	156.013	113.907	231.32	115.031		152.004	75.1845	279.078	91.6071		-0.0434358		0.935308		0.0290456
IP00338	CSNK1E	Casein kinase I isoform epsilon	786.088	581.551	419.96	448.306		734.671	616.879	414.716	401.456		-0.0445973		0.888294		0.0514435
IP00339	HSP90AA1	Heat shock protein HSP 90-alpha	8220.54	21195.5	6482.48	20832.4		8039.78	19442.6	6824.87	20683.1		-0.0449538		0.938354		0.0276335
IP00340	DHRS7B	Dehydrogenase/reductase SDR family member 7B	617.097	246.803	306.667	132.965		719.167	127.957	318.992	96.3253		-0.0460649		0.955717		0.0196707
IP00341	FLNA	Filamin-A	60.0528	12.3385	76.7228	51.2954		69.5519	11.8337	74.4168	38.127		-0.0464772		0.9381		0.027751
IP00342	DNAJB11	DnaJ homolog subfamily B member 11	345.288	963.82	847.662	1889.46		315.336	741.407	904.732	1955.28		-0.0468705		0.947821		0.0232737
IP00343	EPB41L2	Band 4.1-like protein 2	57.9613	97.3968	28.5994	49.4259		72.9053	68.8776	38.1473	45.8116		-0.0472049		0.913696		0.0391981
IP00344	PDCD2L	Programmed cell death protein 2-like	1372.17	1659.38	1105.65	1539.93		1270.43	1677.18	888.718	1653.76		-0.0482962		0.841007		0.0752006
IP00345	ADRM1	Proteasomal ubiquitin receptor ADRM1	59.0717	170.782	140.34	333		72.654	121.727	151.636	333.139		-0.0498923		0.943141		0.0254234
IP00346	MCM5	DNA replication licensing factor MCM5	3931.95	2905.12	4205.8	4079.64		4119.32	2381.63	4207.64	3899.33		-0.0499342		0.814295		0.0892185
IP00347	LYPLAL1	Lysophospholipase-like protein 1	961.553	672.928	1329.92	843.688		733.537	619.914	1145.09	1179.55		-0.0500553		0.87566		0.0576643
IP00348	HADH	Hydroxyacyl-coenzyme A dehydrogenase, mitochondrial	179.154	162.3	96.3718	69.5886		192.09	151.351	86.7065	59.7121		-0.0503922		0.916059		0.0380764
IP00349	NUP93	Nuclear pore complex protein Nup93	1040.15	1312.33	706.378	550.744		1101.84	1087.92	759.947	535.244		-0.0506428		0.891621		0.0498195
IP00350	CDC7	Cell division cycle 7-related protein kinase	624.641	395.693	421.885	356.167		663.378	337.797	441.595	293.292		-0.0507699		0.884027		0.0535344
IP00351	AAMP	Angio-associated migratory cell protein	957.168	1115.5	746.702	1090.54		1043.13	824.864	875.962	1030.22		-0.0509199		0.749342		0.12532
IP00352	XRCC6	X-ray repair cross-complementing protein 6	1486.8	1313.66	2632.92	2574.56		1335.02	1028.91	2721.18	2636.53		-0.0524972		0.90258		0.0445145
IP00353	GARS1	Glycine--tRNA ligase	742	795.714	503.198	541.78		654.59	816.83	384.025	631.763		-0.0542623		0.842682		0.0743365
IP00354	MCCC2	Methylcrotonoyl-CoA carboxylase beta chain, mitochondrial	875.24	899.267	769.953	824.783		1011.03	645.473	850.425	735.881		-0.0551147		0.72656		0.138728
IP00355	GNB1L	Guanine nucleotide-binding protein subunit beta-like protein 1	946.041	814.915	684.069	643.145		945.751	741.856	705.029	577.86		-0.0559751		0.784038		0.105663
IP00356	EIF3E	Eukaryotic translation initiation factor 3 subunit E	120.274	83.105	178.98	137.21		139.643	82.3046	160.504	117.03		-0.0564369		0.853351		0.0688721
IP00357	ACTN4	Alpha-actinin-4	160.766	109.978	135.283	147.735		150.154	104.71	131.765	145.69		-0.0565611		0.731258		0.135929
IP00358	RPS4X	40S ribosomal protein S4, X isoform	981.222	467.645	718.879	384.422		1056.45	331.968	788.482	274.058		-0.0582868		0.916609		0.037816
IP00359	RFC5	Replication factor C subunit 5	1509.4	1395.58	1186.04	1285.79		1553.32	1051.8	1392.74	1162.62		-0.0591996		0.700405		0.154651
IP00360	SLC25A6	ADP/ATP translocase 3	10216.1	8494.42	8796.5	8692.66		9550.46	7766.14	8660.98	8761.89		-0.0593941		0.522107		0.28224
IP00361	ARPC3	Actin-related protein 2/3 complex subunit 3	292.934	508.522	663.05	806.367		349.511	369.862	792.055	667.164		-0.059743		0.886868		0.0521409
IP00362	HSD17B12	Very-long-chain 3-oxoacyl-CoA reductase	2872.88	1877.92	3350.04	2308.78		3120.35	1592.4	3348.74	1925.44		-0.0597816		0.851899		0.069612
IP00363	SLC25A4	ADP/ATP translocase 1	160.083	120.875	132.902	117.636		168.924	98.1432	139.255	103.071		-0.0608132		0.785596		0.104801
IP00364	SRP14	Signal recognition particle 14 kDa protein	679.615	1097.37	12.8949	15.2724		508.772	1180.89	35.6767	5.00766		-0.0609181		0.96262		0.0165452
IP00365	FKBP4	Peptidyl-prolyl cis-trans isomerase FKBP4	462.499	389.253	963.683	1017.81		572.184	289.223	1041.18	810.927		-0.0622033		0.900735		0.0454031
IP00366	RPS16	40S ribosomal protein S16	2678.39	953.857	2372.79	1461.15		2817.3	797.966	2317.56	1208.66		-0.0641146		0.899737		0.0458842
IP00367	DDB1	DNA damage-binding protein 1	557.32	849.739	1150.97	1800.05		617.836	732.439	1095.17	1721.19		-0.0647496		0.899685		0.0459096
IP00368	SRI	Sorcin	430.646	363.706	430.374	475.698		473.105	408.872	367	376.237		-0.0651092		0.592798		0.227093
IP00369	FASN	Fatty acid synthase	2053.17	1231.68	2339.98	2090.92		1975.08	959.945	2513.71	1916.95		-0.06695		0.835865		0.0778638
IP00370	CSE1L	Exportin-2	655.496	428.482	730.422	494.365		698.011	267.316	792.388	445.657		-0.0672889		0.856803		0.0671191
IP00371	COQ8A	Atypical kinase COQ8A, mitochondrial	947.692	430.13	45.4325	0		978.263	300.625	74.3676	3.90698		-0.0684023		0.959539		0.0179375
IP00372	MAPK1	Mitogen-activated protein kinase 1	800.472	601.786	716.624	1098.62		655.163	752.709	666.048	994.189		-0.068505		0.787877		0.103541
IP00373	NDUFAF4	NADH dehydrogenase [ubiquinone] 1 alpha subcomplex assembly factor 4	392.413	257.096	240.153	162.097		363.155	206.065	311.028	122.157		-0.0690671		0.869729		0.0606158
IP00374	PHB2	Prohibitin-2	927.431	870.204	1009.92	1190.73		929.424	620.895	1112.48	1145.61		-0.0701172		0.747182		0.126574
IP00375	PARS2	Probable proline--tRNA ligase, mitochondrial	1457.8	1124.35	1297.69	1354.48		1702.59	819.152	1331.77	1129.4		-0.0709564		0.767352		0.115005
IP00376	MCM7	DNA replication licensing factor MCM7	1048.18	862.617	659.303	733.328		1092.22	791.78	578.012	673.426		-0.0752033		0.775731		0.110289
IP00377	RUVBL1	RuvB-like 1	1976.14	2236.23	2483.09	2150.15		2171.36	1697.81	2624.38	1899.69		-0.075698		0.640747		0.193313
IP00378	SKP1	S-phase kinase-associated protein 1	1148.72	2143.67	398.807	877.301		1270.57	1748.75	561.826	752.371		-0.0761142		0.901893		0.044845
IP00379	OPA1	Dynamin-like 120 kDa protein, mitochondrial	1222.6	1247.87	829.9	672.499		1334.95	934.439	942.096	556.906		-0.076154		0.819265		0.0865756
IP00380	CCDC47	PAT complex subunit CCDC47	549.775	296.659	408.469	258.666		518.403	284.646	373.955	257.843		-0.0768486		0.830321		0.0807538
IP00381	SEC61A1	Protein transport protein Sec61 subunit alpha isoform 1	727.816	610.842	912.183	570.587		690.488	542.336	837.495	603.145		-0.0776026		0.724112		0.140195
IP00382	NUP107	Nuclear pore complex protein Nup107	3929.19	3315.52	3116.94	2991.95		4249.5	2652.67	2941.05	2753.15		-0.0841954		0.676315		0.169851
IP00383	CRKL	Crk-like protein	5921.76	6081.59	5050.61	5595.12		6664.73	4276.63	5881.59	4496.9		-0.0872394		0.617057		0.209675
IP00384	RPS11	40S ribosomal protein S11	4065.36	2141.24	1273.93	606.254		3509.99	2304.1	1203.35	591.667		-0.087793		0.907802		0.0420091
IP00385	PDHA1	Pyruvate dehydrogenase E1 component subunit alpha, somatic form, mitochondrial	18079.6	17787.7	363.466	338.62		20017.4	13315.4	739.088	335.718		-0.0879003		0.941167		0.0263335
IP00386	ATP1B3	Sodium/potassium-transporting ATPase subunit beta-3	844.99	1406.14	1272.48	1541.59		668.528	1205.32	1334.6	1556.64		-0.088045		0.767133		0.115129
IP00387	RPS27	40S ribosomal protein S27	2903.31	2331.7	3599.61	2778.66		2263.69	2538.24	2865.45	3256.54		-0.088254		0.629784		0.200808
IP00388	PIGS	GPI transamidase component PIG-S	579.996	397.58	585.389	540.247		627.268	397.178	433.818	516.109		-0.091022		0.649615		0.187344
IP00389	AIFM1	Apoptosis-inducing factor 1, mitochondrial	30035.6	39634.5	28915.4	39601.4		27501.7	37878.9	21681.7	42637.9		-0.0914381		0.720692		0.14225
IP00390	PLS3	Plastin-3	190.988	221.753	594.123	585.983		231.425	79.8748	645.52	537.673		-0.0917137		0.891142		0.0500532
IP00391	EWSR1	RNA-binding protein EWS	62.5461	0	172.535	173.678		121.192	8.75508	199.083	54.0854		-0.0925356		0.917925		0.037193
IP00392	IMMT	MICOS complex subunit MIC60	407.346	377.724	358.769	262.024		413.536	328.048	325.389	249.126		-0.0949092		0.643128		0.191703
IP00393	CEP170	Centrosomal protein of 170 kDa	216.608	118.188	149.688	104.804		182.373	96.5321	176.383	96.2205		-0.0949234		0.794068		0.100142
IP00394	TRAPPC5	Trafficking protein particle complex subunit 5	129.632	187.182	103.727	126.457		144.522	130.355	126.139	110.087		-0.0971875		0.663896		0.1779
IP00395	SLC25A5	ADP/ATP translocase 2	69989	76051.5	61149.5	71862		70250.9	66629.1	56985.8	66818.8		-0.0982278		0.320874		0.493665
IP00396	PPP2R5C	Serine/threonine-protein phosphatase 2A 56 kDa regulatory subunit gamma isoform	1047.53	1212.03	308.347	411.975		899.866	1250.82	179.877	452.873		-0.0982533		0.885678		0.0527242
IP00397	RPS3	40S ribosomal protein S3	3389.84	1695.99	3212.71	1841.54		3404.53	1046.9	3342.5	1651.16		-0.102391		0.823928		0.0841105
IP00398	PPP2R2A	Serine/threonine-protein phosphatase 2A 55 kDa regulatory subunit B alpha isoform	469.617	658.295	674.561	974.012		401.573	612.522	682.544	888.821		-0.102684		0.752755		0.123346
IP00399	SEC23A	Protein transport protein Sec23A	1573.32	2251.29	4271.55	6676.47		1509.15	1891.86	4043.78	6300.9		-0.103919		0.877319		0.0568426
IP00400	UBE3A	Ubiquitin-protein ligase E3A	121.37	83.2527	182.421	198.964		141.046	64.452	157.191	181.888		-0.105037		0.788625		0.103129
IP00401	SLC25A22	Mitochondrial glutamate carrier 1	5052.65	4951.43	4122.48	3813.7		5266.88	3952.98	3802.68	3653.95		-0.105361		0.536288		0.270602
IP00402	MAGED2	Melanoma-associated antigen D2	656.051	492.436	543.905	458.957		741.504	399.649	534.019	324.171		-0.105512		0.725058		0.139627
IP00403	GET4	Golgi to ER traffic protein 4 homolog	1388.62	2196.77	755.067	962.967		1866.34	1211.46	1012.45	834.838		-0.106692		0.817491		0.0875168
IP00404	SFPQ	Splicing factor, proline- and glutamine-rich	2467.47	2249.04	3182.17	3496.94		2111.41	2097.89	2715.12	3642.79		-0.108844		0.673844		0.171441
IP00405	HNRNPM	Heterogeneous nuclear ribonucleoprotein M	727.943	991.11	1934.6	1756.01		735.562	992.637	1538.57	1744.68		-0.110228		0.799561		0.0971483
IP00406	CAD	CAD protein	6347.54	4575.2	3321.26	3737.54		6642.46	4159.44	2904.96	2945.77		-0.110741		0.774117		0.111193
IP00407	SLC25A11	Mitochondrial 2-oxoglutarate/malate carrier protein	1205.69	871.699	1471.52	1150.36		1215.56	670.443	1493.51	970.34		-0.111373		0.699088		0.155468
IP00408	STOML2	Stomatin-like protein 2, mitochondrial	89.3101	153.485	68.9561	229.974		55.9566	197.723	26.177	221.315		-0.111403		0.874273		0.0583529
IP00409	DPM1	Dolichol-phosphate mannosyltransferase subunit 1	2298.67	2545.38	3856.99	3706.56		1580.69	3069.67	3990.95	2816.5		-0.114856		0.722279		0.141295
IP00410	SNRPD3	Small nuclear ribonucleoprotein Sm D3	2114.14	1913.6	2354.14	1996.74		2432.95	1285.4	2280.58	1725.64		-0.117197		0.59277		0.227114
IP00411	TECR	Very-long-chain enoyl-CoA reductase	1057.85	1143.93	782.143	761.84		1166.75	620.409	903.503	761.623		-0.117577		0.64574		0.189942
IP00412	DARS2	Aspartate--tRNA ligase, mitochondrial	806.193	676.43	294.403	295.456		750.132	676.318	233.957	249.142		-0.117891		0.83732		0.0771087
IP00413	KHDRBS1	KH domain-containing, RNA-binding, signal transduction-associated protein 1	2893.85	2645.04	2288.48	2414.75		3060.25	2017.05	2359.68	1977.26		-0.121547		0.501717		0.299541
IP00414	SNRPA1	U2 small nuclear ribonucleoprotein A'	16251.2	31970.5	14437.7	29290.6		19921.4	23353	16667.9	24562		-0.121818		0.718485		0.143582
IP00415	MTHFD1	C-1-tetrahydrofolate synthase, cytoplasmic	4632.11	2825.33	1968.12	1162.39		4272.83	2324.12	1997.11	1116.25		-0.124785		0.833402		0.0791453
IP00416	ATP5F1A	ATP synthase subunit alpha, mitochondrial	289141	246403	3653.18	1804.91		263013	227186	3606.88	1723.23		-0.126664		0.9168		0.0377256
IP00417	FIS1	Mitochondrial fission 1 protein	179.271	169.23	330.239	327.004		247.284	92.2332	282.72	297.603		-0.128273		0.751928		0.123824
IP00418	TUBA1B	Tubulin alpha-1B chain	53186.2	35020	1474.09	2733.58		41279.7	40169.4	891.122	2155.89		-0.12922		0.91115		0.0404102
IP00419	SMIM4	Small integral membrane protein 4	821.792	1063.06	1215.16	1325.02		847.356	626.025	1350.58	1217.83		-0.130571		0.650003		0.187085
IP00420	SERPINH1	Serpin H1	2227.47	1648.17	1927.49	1990.59		2289.69	1419.66	1740.76	1660.99		-0.132167		0.470166		0.327749
IP00421	STIP1	Stress-induced-phosphoprotein 1	5313.53	35847.3	4430.08	45086		5089.92	32088.6	3814.87	41688.4		-0.13316		0.892466		0.0494081
IP00422	GART	Trifunctional purine biosynthetic protein adenosine-3	2061.65	1968.71	2066.66	2185.35		2040.72	1416.97	2159.89	1931.73		-0.133632		0.349456		0.456608
IP00423	RPS13	40S ribosomal protein S13	262.612	212.428	514.187	494.73		279.155	142.546	574.915	353.389		-0.1361		0.788533		0.10318
IP00424	PARK7	Parkinson disease protein 7	758.495	1572.38	335.844	1009.24		892.74	1249	351.641	848.379		-0.137358		0.802112		0.0957649
IP00425	GTF2I	General transcription factor II-I	510.307	323.578	775.412	588.442		515.249	297.534	766.578	417.007		-0.138378		0.725397		0.139424
IP00426	TMEM33	Transmembrane protein 33	612.689	474.777	1236.09	680.642		646.091	348.624	1198.44	535.729		-0.138478		0.7905		0.102098
IP00427	HSP90AB1	Heat shock protein HSP 90-beta	34327.9	38252.2	17403.1	44534		24563.3	36488	16818.5	44314		-0.138733		0.727187		0.138354
IP00428	GCN1	eIF-2-alpha kinase activator GCN1	532.75	350.68	559.752	403.236		634.119	219.996	566.536	254.129		-0.140438		0.731942		0.135524
IP00429	TNPO1	Transportin-1	310.115	280.796	401.368	324.925		320.529	202.567	397.275	274.214		-0.140521		0.553077		0.257214
IP00430	HK1	Hexokinase-1	148.247	32.274	796.199	414.52		102.213	26.6669	805.762	327.063		-0.140572		0.898749		0.0463614
IP00431	TRIM28	Transcription intermediary factor 1-beta	596.74	774.735	984.314	1255.81		759.188	492.666	970.402	1052.4		-0.141128		0.671747		0.172794
IP00432	SEC23B	Protein transport protein Sec23B	1703.33	2529.34	3097.25	4683.84		1392.23	2103.96	3002.79	4385		-0.142431		0.764543		0.116598
IP00433	IARS1	Isoleucine--tRNA ligase, cytoplasmic	630.061	516.488	609.766	438.734		738.539	322.595	625.02	299.802		-0.144143		0.681306		0.166657
IP00434	HSPBP1	Hsp70-binding protein 1	989.551	1644.2	723.22	1537.79		1043.78	1285.4	739.892	1353.82		-0.146123		0.669018		0.174562
IP00435	CCT8	T-complex protein 1 subunit theta	7244.41	7721.22	7198.26	8095.3		7233.44	5647.31	7388.01	7030.1		-0.148512		0.168153		0.774297
IP00436	SDF2L1	Stromal cell-derived factor 2-like protein 1	538.746	1394.47	356.469	1346		480.697	1280.51	288.724	1229.15		-0.148769		0.817802		0.0873516
IP00437	PKM	Pyruvate kinase PKM	1742.9	1643.65	1838.97	1652.81		1479.67	1460.11	1542.51	1716.91		-0.149887		0.0644628		1.19069
IP00438	HNRNPF	Heterogeneous nuclear ribonucleoprotein F	1853.23	1969.02	1796.23	1939.84		1513.8	1853.58	1568.97	1873.12		-0.150438		0.1389		0.857298
IP00439	HAX1	HCLS1-associated protein X-1	1258.07	1351.63	144.734	176.048		1220.97	1038.33	142.356	227.521		-0.156307		0.867135		0.0619132
IP00440	TBC1D4	TBC1 domain family member 4	336.98	563.619	777.097	1079.69		429.346	381.115	663.3	999.143		-0.156856		0.748768		0.125653
IP00441	ISOC2	Isochorismatase domain-containing protein 2	4684.61	9644.66	3335.57	7809.04		4263.37	9923.52	1987.92	6636.79		-0.159224		0.775181		0.110597
IP00442	TTK	Dual specificity protein kinase TTK	126.118	186.007	45.4161	82.1308		111.301	184.191	24.2269	73.4531		-0.159724		0.806185		0.0935652
IP00443	KPNB1	Importin subunit beta-1	475.551	482.131	535.951	499.762		497.102	367.941	477.426	440.789		-0.160372		0.16598		0.779944
IP00444	COPS3	COP9 signalosome complex subunit 3	131.457	346.592	125.81	307.78		132.557	314.915	69.8303	297.841		-0.160664		0.783318		0.106062
IP00445	DENR	Density-regulated protein	106.649	131.565	86.5707	123.733		122.268	88.6144	103.277	85.7921		-0.163791		0.388061		0.4111
IP00446	NUDC	Nuclear migration protein nudC	120.451	146.671	35.688	100.27		164.474	66.1433	58.1588	70.0924		-0.165865		0.75936		0.119552
IP00447	RPL10A	60S ribosomal protein L10a	361.544	113.549	249.61	75.9205		331.02	92.062	259.552	30.3466		-0.16638		0.827146		0.0824179
IP00448	ATP5MF	ATP synthase subunit f, mitochondrial	1180.87	467.481	984.797	571.909		1043.06	418.97	702.25	686.908		-0.168563		0.691652		0.160112
IP00449	DNAJC7	DnaJ homolog subfamily C member 7	7068.07	12205.6	5771	10509.4		5491.76	12455	4297.77	9347.83		-0.170418		0.693106		0.1592
IP00450	PSMD11	26S proteasome non-ATPase regulatory subunit 11	732.022	954.733	638.576	775.179		706.052	706.027	672.737	669.679		-0.170484		0.283958		0.546746
IP00451	CTPS2	CTP synthase 2	211.807	25.4139	423.873	380.046		290.967	35.7669	326.945	270.807		-0.170744		0.804428		0.0945126
IP00452	SYNGR3	Synaptogyrin-3	215.685	136.586	242.366	196.93		183.414	115.38	223.551	179.648		-0.172329		0.506391		0.295514
IP00453	MAGED1	Melanoma-associated antigen D1	11067.5	11194.8	295.253	235.125		6937.72	12966.6	190.276	121.405		-0.17304		0.888378		0.0514023
IP00454	CNIH4	Protein cornichon homolog 4	3203.92	4236.66	2984.06	4100.43		2330.74	4348.18	1513.12	4689.27		-0.173216		0.647758		0.188587
IP00455	IRAK1	Interleukin-1 receptor-associated kinase 1	1791.32	1139.59	1446.6	927.43		1640.24	853.519	1348.03	853.159		-0.176086		0.593355		0.226685
IP00456	RPS19	40S ribosomal protein S19	472.662	854.155	345.322	634.604		408.885	665.31	405.259	560.47		-0.177015		0.621947		0.206247
IP00457	EBAG9	Receptor-binding cancer antigen expressed on SiSo cells	28748	25492.4	24423.3	21631.6		27157	20567.1	21527.9	19457.7		-0.177082		0.247849		0.605812
IP00458	RPS15A	40S ribosomal protein S15a	2181.82	1421.85	1277.99	634.358		1961.12	1292.94	1051.09	572.858		-0.177199		0.723192		0.140746
IP00459	SSR3	Translocon-associated protein subunit gamma	1647.58	1832.56	1435.94	1466.29		1434.67	1535.17	1170.42	1503.56		-0.177303		0.1865		0.72932
IP00460	SEC24C	Protein transport protein Sec24C	768.904	595.835	661.368	795.157		815.976	327.005	744.936	606.322		-0.177474		0.524592		0.280178
IP00461	HACD3	Very-long-chain (3R)-3-hydroxyacyl-CoA dehydratase 3	401.345	590.901	301.792	710.793		347.606	712.569	94.6192	617.141		-0.177777		0.741223		0.130051
IP00462	SMC1A	Structural maintenance of chromosomes protein 1A	20949.6	10549.7	611.693	423.091		18340.2	9187.35	836.449	379.281		-0.178702		0.888311		0.0514347
IP00463	CAPNS1	Calpain small subunit 1	112.714	385.372	237.847	391.961		96.6755	432.395	205.577	260.604		-0.179819		0.743412		0.12877
IP00464	SLC39A7	Zinc transporter SLC39A7	761.277	290.399	515.767	141.816		645.632	214.613	491.842	155.751		-0.180439		0.787006		0.104022
IP00465	TTC27	Tetratricopeptide repeat protein 27	390.465	308.922	477.192	422.985		318.977	261.342	474.567	354.974		-0.181643		0.440264		0.356287
IP00466	TMPO	Lamina-associated polypeptide 2, isoforms beta/gamma	348.376	55.2218	366.905	166.122		308.363	40.3909	315.752	160.207		-0.182747		0.788644		0.103119
IP00467	HEATR6	HEAT repeat-containing protein 6	16.3354	14.2361	160.126	78.1104		24.2459	0	163.093	48.6341		-0.185018		0.874535		0.0582229
IP00468	RPL23	60S ribosomal protein L23	63159.8	39348.7	52130.7	37896.2		51024.9	43997.5	36049.7	38236.1		-0.185468		0.43556		0.360952
IP00469	NDUFS8	NADH dehydrogenase [ubiquinone] iron-sulfur protein 8, mitochondrial	262.701	262.05	312.114	390.346		209.799	209.792	304.665	353.692		-0.186447		0.457511		0.339599
IP00470	ZC3HAV1L	Zinc finger CCCH-type antiviral protein 1-like	1470.44	1149.29	823.723	743.157		1531.18	753.33	857.595	532.919		-0.187837		0.655678		0.183309
IP00471	NSUN2	RNA cytosine C(5)-methyltransferase NSUN2	707.994	750.751	142.74	86.7861		697.713	538.438	160.781	84.4176		-0.188157		0.830611		0.0806022
IP00472	RPL11	60S ribosomal protein L11	1906.87	936.338	1945.63	1057.44		1613.35	737.034	1799.02	981.46		-0.188181		0.64537		0.190191
IP00473	PFAS	Phosphoribosylformylglycinamidine synthase	338.942	232.632	335.527	197.813		381.325	76.2846	359.308	152.033		-0.188709		0.704385		0.15219
IP00474	HGH1	Protein HGH1 homolog	37.1884	7.29917	95.9607	104.12		43.5545	0	144.604	25.6224		-0.190763		0.851889		0.0696171
IP00475	DICER1	Endoribonuclease Dicer	143.354	104.565	147.625	114.806		138.029	69.0895	147.963	91.5311		-0.190861		0.494734		0.305628
IP00476	NKRF	NF-kappa-B-repressing factor	1127.19	888.634	1336.53	1110.07		1082.27	644.38	1205.27	977.004		-0.190874		0.397773		0.400365
IP00477	HDHD5	Haloacid dehalogenase-like hydrolase domain-containing 5	459.291	310.28	721.47	336.343		344.008	282.46	662.919	310.877		-0.191021		0.675567		0.170331
IP00478	TARS2	Threonine--tRNA ligase, mitochondrial	906.362	694.067	746.814	662.7		789.553	648.44	633.494	564.096		-0.191342		0.24147		0.617138
IP00479	SLC3A2	4F2 cell-surface antigen heavy chain	2336.91	2351.28	2277.1	2848.88		1969.57	2263.33	1728.79	2627.31		-0.192292		0.245934		0.609181
IP00480	BAG2	BAG family molecular chaperone regulator 2	6423.7	4731.79	4332.73	3544.16		5638.12	4146.17	3554.86	3308.15		-0.193125		0.48555		0.313766
IP00481	SLC25A3	Phosphate carrier protein, mitochondrial	18502.3	13316	14917.6	11719.2		15888.8	11170.1	13477.3	10504.8		-0.195656		0.367367		0.4349
IP00482	PSMC5	26S proteasome regulatory subunit 8	231.884	322.853	212.556	398.926		295.757	187.788	195.785	338.175		-0.196082		0.538521		0.268797
IP00483	TSG101	Tumor susceptibility gene 101 protein	538.745	594.622	1123.51	915.985		617.308	344.673	976.512	829.437		-0.19671		0.621542		0.20653
IP00484	IMPDH2	Inosine-5'-monophosphate dehydrogenase 2	1273.02	829.742	1038.95	680.168		1144.64	588.714	954.084	636.254		-0.201268		0.525331		0.279567
IP00485	EEF1E1	Eukaryotic translation elongation factor 1 epsilon-1	596.974	643.677	288.548	296.013		616.595	466.15	247.856	256.257		-0.201417		0.663643		0.178065
IP00486	PSMD9	26S proteasome non-ATPase regulatory subunit 9	453.061	655.199	560.155	688.945		417.493	462.54	585.813	582.868		-0.202086		0.301814		0.520261
IP00487	PSMD6	26S proteasome non-ATPase regulatory subunit 6	290.01	1248.61	539.347	1588.09		241.816	1007.27	531.752	1403.66		-0.20292		0.771949		0.112412
IP00488	SON	Protein SON	200.581	0	162.405	2.49994		149.575	5.83781	155.077	6.36632		-0.203594		0.863191		0.0638933
IP00489	TTC1	Tetratricopeptide repeat protein 1	788.95	1807.61	847.968	1931.63		803.347	1251.96	959.037	1652.22		-0.204053		0.640763		0.193303
IP00490	SNRPF	Small nuclear ribonucleoprotein F	349.454	524.762	343.837	538.149		341.81	433.606	270.496	475.616		-0.206432		0.438131		0.358396
IP00491	DNPEP	Aspartyl aminopeptidase	1042.99	856.417	890.356	1009.68		958.266	681.376	757.061	892.359		-0.207876		0.155706		0.807695
IP00492	MVB12A	Multivesicular body subunit 12A	609.071	1028.5	383.343	848.877		499.569	991.239	279.472	713.69		-0.207985		0.657851		0.181872
IP00493	PYGL	Glycogen phosphorylase, liver form	277.52	778.249	749.5	2282.56		273.516	519.793	698.439	2046.11		-0.208242		0.823334		0.0844242
IP00494	PBDC1	Protein PBDC1	391.513	559.72	548.401	722.221		365.825	445.566	544.875	566.303		-0.208326		0.40085		0.397018
IP00495	DHX36	ATP-dependent DNA/RNA helicase DHX36	291.003	280.441	273.028	214.496		333.306	125.844	331.301	125.283		-0.208809		0.599279		0.222371
IP00496	TFB2M	Dimethyladenosine transferase 2, mitochondrial	375.933	72.9893	263.962	131.129		397.182	21.9281	191.037	118.796		-0.210387		0.79285		0.100809
IP00497	PPP2R1A	Serine/threonine-protein phosphatase 2A 65 kDa regulatory subunit A alpha isoform	2430.44	3264.35	2051.33	2587.21		2227.77	2621.05	1847.55	2228.92		-0.211244		0.291131		0.535912
IP00498	EIF4A1	Eukaryotic initiation factor 4A-I	974.568	1315.57	1114.23	2139		1039.57	1008.68	1122.77	1614.9		-0.211798		0.553404		0.256957
IP00499	CBR4	3-oxoacyl-[acyl-carrier-protein] reductase	1487.57	1059.32	1155.51	1019.88		1204.65	836.079	1101.07	929.148		-0.213921		0.275104		0.560503
IP00500	RARS2	Probable arginine--tRNA ligase, mitochondrial	554.828	415.816	714.205	570.172		525.192	296.219	637.301	482.566		-0.215721		0.434768		0.361742
IP00501	ERP44	Endoplasmic reticulum resident protein 44	905.169	1367.73	796.819	1503.57		884.149	1016.74	628.755	1406.49		-0.21625		0.526219		0.278833
IP00502	MTR	Methionine synthase	671.207	1806.18	562.345	1975.83		521.409	1648.31	398.308	1741.73		-0.218619		0.743531		0.128701
IP00503	CDKAL1	Threonylcarbamoyladenosine tRNA methylthiotransferase	641.818	734.979	474.323	569.854		596.11	562.341	398.494	521.571		-0.219642		0.270101		0.568474
IP00504	PCMT1	Protein-L-isoaspartate(D-aspartate) O-methyltransferase	242.003	84.741	435.446	869.702		258.079	79.0911	487.624	576.058		-0.21966		0.787666		0.103658
IP00505	TIMM50	Mitochondrial import inner membrane translocase subunit TIM50	3612.31	2765.6	6682.08	5670.71		2956.44	2434.65	5347.91	5343.81		-0.219836		0.598203		0.223151
IP00506	XPO1	Exportin-1	1398.78	919.137	1509.35	1250.8		1262.87	686.34	1461.11	948.39		-0.220191		0.43468		0.361831
IP00507	CBS	Cystathionine beta-synthase	1136.71	525.229	2304.77	2104.89		1104.76	387.167	2192.3	1524.81		-0.220906		0.715342		0.145486
IP00658	DNAJA2	DnaJ homolog subfamily A member 2	10315.1	8951.29	9485.47	9072.27		8620.64	7662.52	7850.17	8281.54		-0.222624		0.0138474		1.85863
IP00509	DHX15	ATP-dependent RNA helicase DHX15	325.533	299.874	321.214	367.436		371.084	276.716	235.363	242.199		-0.222906		0.238181		0.623094
IP00510	PSMC4	26S proteasome regulatory subunit 6B	463.463	581.454	121.799	304.266		462.584	481.098	74.6529	240.186		-0.22439		0.715683		0.145279
IP00511	DMBX1	Diencephalon/mesencephalon homeobox protein 1	3849	2386.93	3725.96	2484.86		3592.87	1575.56	3813.86	1669.58		-0.224584		0.558999		0.252589
IP00512	RPL12	60S ribosomal protein L12	767.543	409.835	271.426	146.126		650.844	405.505	173.581	133.514		-0.225626		0.758455		0.12007
IP00513	NAP1L4	Nucleosome assembly protein 1-like 4	7.60671	56.9992	137.79	271.131		13.8905	57.4016	133.195	199.899		-0.225649		0.815933		0.0883453
IP00514	EPS15L1	Epidermal growth factor receptor substrate 15-like 1	137.824	118.67	76.4699	91.4647		137.268	82.0334	93.1558	49.5476		-0.227193		0.519801		0.284163
IP00515	DHCR7	7-dehydrocholesterol reductase	1186.67	678.716	474.779	359.551		994.393	539.17	503.945	267.358		-0.22776		0.692903		0.159328
IP00516	PHGDH	D-3-phosphoglycerate dehydrogenase	8462.03	5440.4	7928.03	4941.89		7979.98	3872.92	6759.15	4193.34		-0.231332		0.484381		0.314813
IP00517	NDUFS2	NADH dehydrogenase [ubiquinone] iron-sulfur protein 2, mitochondrial	795.169	622.52	729.63	604.523		781.931	369.513	710.305	481.084		-0.231777		0.38846		0.410654
IP00518	KPNA2	Importin subunit alpha-1	319.147	678.178	263.557	464.13		252.017	490.402	370.766	354.593		-0.232388		0.568203		0.245497
IP00519	CUL5	Cullin-5	331.951	308.432	221.469	167.078		332.232	147.679	229.824	164.943		-0.233337		0.521864		0.282442
IP00520	CACYBP	Calcyclin-binding protein	1665.24	1785.05	594.076	893.278		1634.76	1313.47	641.938	608.575		-0.233658		0.649492		0.187426
IP00521	PFDN2	Prefoldin subunit 2	2010.34	1864.94	1715.47	2070.41		1794.42	1478.69	1495	1743.76		-0.234358		0.0456503		1.34056
IP00522	SHMT2	Serine hydroxymethyltransferase, mitochondrial	557.404	554.501	203.068	29.3458		441.045	470.833	189.769	38.6806		-0.236661		0.771755		0.112521
IP00523	TXNDC5	Thioredoxin domain-containing protein 5	444.752	466.022	105.127	140.396		338.627	263.789	257.66	120.36		-0.237124		0.699824		0.155011
IP00524	HDAC6	Histone deacetylase 6	3703.64	3457.8	2019.48	2217.09		3197.33	3417.12	1565.96	1485.41		-0.237728		0.542896		0.265283
IP00525	PDHX	Pyruvate dehydrogenase protein X component, mitochondrial	284.104	160.899	127.863	83.3353		220.771	149.817	103.965	80.2339		-0.240608		0.651091		0.186358
IP00526	MCM3	DNA replication licensing factor MCM3	2360.21	1848.13	3420.5	3261.13		2327.9	1471.53	2975.86	2414.37		-0.244819		0.416138		0.380763
IP00527	MRPS17	28S ribosomal protein S17, mitochondrial	333.504	201.905	354.807	239.341		346.493	75.3286	408.7	121.886		-0.245158		0.647273		0.188912
IP00528	ATP5PO	ATP synthase subunit O, mitochondrial	546.711	242.406	408.078	269.48		417.571	234.441	361.639	220.507		-0.248284		0.523306		0.281244
IP00529	GSR	Glutathione reductase, mitochondrial	1676.75	1233.67	864.251	795.826		1518.63	824.723	811.756	689.826		-0.249155		0.536098		0.270755
IP00530	IQGAP2	Ras GTPase-activating-like protein IQGAP2	424.548	299.008	631.54	430.251		336.295	198.451	605.001	360.656		-0.250241		0.538519		0.268799
IP00531	MMAB	Corrinoid adenosyltransferase	75.0526	91.4248	81.7756	97.2686		73.0353	55.9364	88.9006	71.9277		-0.250548		0.150868		0.821403
IP00532	CKAP5	Cytoskeleton-associated protein 5	31.434	0.410802	191.801	158.606		18.0467	0	207.292	95.2769		-0.250806		0.824479		0.0838205
IP00533	IPO4	Importin-4	861.97	427.903	637.925	328.06		681.359	247.58	606.198	357.034		-0.253143		0.582818		0.234467
IP00534	SEC24A	Protein transport protein Sec24A	18.3609	28.1998	410.374	338.972		17.0838	14.94	371.618	263.411		-0.253405		0.821123		0.085592
IP00535	EIF2B3	Translation initiation factor eIF-2B subunit gamma	284.58	340.222	743.72	1084.99		288.19	196.477	636.468	935.774		-0.253916		0.70858		0.149611
IP00536	ERAL1	GTPase Era, mitochondrial	410.512	7.00287	1453.57	1052.92		306.764	36.7734	1153.64	952.887		-0.254748		0.786207		0.104463
IP00537	DNAJB1	DnaJ homolog subfamily B member 1	3812.25	5193.82	251.196	673.596		2989.46	4686.62	203.352	429.23		-0.25719		0.810029		0.0914997
IP00538	SMCHD1	Structural maintenance of chromosomes flexible hinge domain-containing protein 1	1035.99	1037.44	457.068	731.089		1077.56	699.943	406.631	543.341		-0.25766		0.531417		0.274565
IP00539	LANCL2	LanC-like protein 2	555.225	430.555	926.618	966.047		502.976	411.424	762.951	726.524		-0.259532		0.48735		0.312159
IP00540	NCKAP1	Nck-associated protein 1	548.554	591.287	543.107	541.332		606.808	364.521	516.669	365.835		-0.26231		0.218664		0.660223
IP00541	ANKRD27	Ankyrin repeat domain-containing protein 27	59.8836	91.2521	81.9709	78.47		72.757	32.675	98.1295	55.4367		-0.262938		0.435946		0.360568
IP00542	PSMA4	Proteasome subunit alpha type-4	189.585	400.299	54.3798	190.27		153.241	307.201	56.8664	177.388		-0.263203		0.706542		0.150862
IP00543	NONO	Non-POU domain-containing octamer-binding protein	1956.97	2048.53	1725.82	2266.33		1646.53	1613.32	1196.7	2196.62		-0.265389		0.214175		0.669232
IP00544	HDLBP	Vigilin	142.39	121.61	65.6043	95.6452		124.829	57.2301	64.7741	106.258		-0.265522		0.467148		0.330546
IP00545	RHOT2	Mitochondrial Rho GTPase 2	1727.4	1622.86	0	0		1541	1235.18	8.40217	0		-0.266462		0.830252		0.08079
IP00546	AMBRA1	Activating molecule in BECN1-regulated autophagy protein 1	132.388	179.569	183.831	253.61		106.675	155.297	121.97	238.292		-0.26671		0.442055		0.354523
IP00547	ATP5MK	ATP synthase membrane subunit K, mitochondrial	2897.15	2026.61	1446.91	1391.01		2218.32	1835.74	1144.38	1251.99		-0.26682		0.478918		0.319739
IP00548	COPB1	Coatomer subunit beta	74.5285	155.519	214.25	219.932		87.6733	114.111	178.737	169.826		-0.269552		0.510593		0.291926
IP00549	HIGD1A	HIG1 domain family member 1A, mitochondrial	2540.64	2287.05	1235.69	2031.04		2326.79	1792.33	983.199	1608.06		-0.270387		0.415556		0.38137
IP00550	CARS1	Cysteine--tRNA ligase, cytoplasmic	658.437	535.289	1546.89	1198		648.113	400.854	1037.62	1176.4		-0.271191		0.590171		0.229022
IP00551	RPL24	60S ribosomal protein L24	1530.2	1184.43	1804.38	1573.44		1364.32	842.936	1501.45	1325.6		-0.275029		0.218732		0.660088
IP00552	RFWD3	E3 ubiquitin-protein ligase RFWD3	120.673	173.648	90.6123	141.697		120.277	110.842	102.246	101.122		-0.275175		0.282221		0.54941
IP00553	CCT6A	T-complex protein 1 subunit zeta	4499.84	5954.52	4322.45	6047.17		4359.3	4386.35	4008.96	4432.88		-0.276829		0.141517		0.849192
IP00554	ILF2	Interleukin enhancer-binding factor 2	466.473	681.519	529.41	915.268		437.445	515.085	359.201	826.935		-0.277255		0.457814		0.339311
IP00555	GPRASP2	G-protein coupled receptor-associated sorting protein 2	90.8414	223.572	171.044	233.594		104.233	160.496	223.531	104.067		-0.277995		0.492525		0.307572
IP00556	UBQLN2	Ubiquilin-2	76.3452	370.429	81.2187	429.785		119.441	243.704	119.157	306.884		-0.278043		0.705811		0.151311
IP00557	CHPF	Chondroitin sulfate synthase 2	94.2064	0	138.087	29.2843		35.8903	0	145.695	33.2671		-0.279173		0.801773		0.0959488
IP00558	NT5DC2	5'-nucleotidase domain-containing protein 2	1077.49	1151.93	1591.68	2033.96		898.861	1179.06	966.685	1776.5		-0.280108		0.419412		0.37736
IP00559	TMLHE	Trimethyllysine dioxygenase, mitochondrial	109.065	10.9428	3.27917	60.75		92.3023	0	1.13293	57.1389		-0.282715		0.8105		0.0912469
IP00560	TIMM23	Mitochondrial import inner membrane translocase subunit Tim23	1118.14	1185.67	203.826	195.33		1049.27	694.037	203.641	260.071		-0.29197		0.728695		0.137454
IP00561	CDC37	Hsp90 co-chaperone Cdc37	146.232	536.107	306.364	533.542		67.2893	516.438	256.391	401.986		-0.292561		0.624175		0.204694
IP00562	COPA	Coatomer subunit alpha	827.233	834.02	659.541	939.079		585.652	742.471	407.885	922.552		-0.293771		0.284983		0.545181
IP00563	CNP	2',3'-cyclic-nucleotide 3'-phosphodiesterase	291.81	380.285	182.92	389.665		235.099	251.262	196.415	331.669		-0.294034		0.351422		0.454171
IP00564	ILK	Integrin-linked protein kinase	559.9	551.246	228.105	277.886		525.272	355.469	244.507	192.92		-0.294102		0.539306		0.268165
IP00565	PALLD	Palladin	868.112	729.703	1099.92	1049.92		849.245	462.446	1041.51	702.397		-0.294183		0.294351		0.531134
IP00566	SEC16A	Protein transport protein Sec16A	202.616	75.7411	288.458	192.049		142.185	101.423	261.123	113.375		-0.294263		0.560137		0.251706
IP00567	QARS1	Glutamine--tRNA ligase	817.006	784.635	0.433135	1.30367		955.109	341.466	4.74917	3.6303		-0.296294		0.824438		0.0838417
IP00568	SMC4	Structural maintenance of chromosomes protein 4	183.151	242.812	238.785	388.788		192.206	128.47	234.309	301.348		-0.29774		0.421645		0.375053
IP00569	DDX17	Probable ATP-dependent RNA helicase DDX17	2087.01	2147.3	2598.37	3661.26		2091.93	1280.16	2307.08	2856.38		-0.297875		0.356212		0.448292
IP00570	NSMCE3	Non-structural maintenance of chromosomes element 3 homolog	103.943	125.582	2.39172	12.6474		138.102	53.7692	5.63773	0.614079		-0.298388		0.803721		0.0948948
IP00571	PSMD3	26S proteasome non-ATPase regulatory subunit 3	1346.42	1477.72	734.777	1565.47		1170.45	1071	870.215	1045.58		-0.30149		0.29427		0.531253
IP00572	POLR2C	DNA-directed RNA polymerase II subunit RPB3	106.004	363.574	198.761	477.272		132.908	220.524	259.31	315.884		-0.301776		0.583298		0.23411
IP00573	FKBP8	Peptidyl-prolyl cis-trans isomerase FKBP8	908.516	1217.15	922.637	1568.21		833.151	947.337	706.581	1250.9		-0.304257		0.304112		0.516966
IP00574	RPS5	40S ribosomal protein S5	252.145	202.38	1477.67	1547.2		336.131	103.549	1012.56	1355.55		-0.309006		0.734777		0.133844
IP00575	DNAJA1	DnaJ homolog subfamily A member 1	30466	40520.4	27473.7	36105.7		20057.1	31270.6	22451.6	34774.2		-0.309896		0.204945		0.688362
IP00576	RAP1GDS1	Rap1 GTPase-GDP dissociation stimulator 1	49.674	153.083	85.9181	194.943		54.4755	101.929	102.661	129.966		-0.311107		0.547311		0.261766
IP00577	LDHB	L-lactate dehydrogenase B chain	1108.59	890.653	18884.5	17520.9		1520.65	801.642	16696	11924.1		-0.311659		0.778801		0.108574
IP00578	CDK1	Cyclin-dependent kinase 1	654.856	805.036	940.614	1043.48		605.18	482.393	885.554	797.953		-0.313225		0.225013		0.647793
IP00579	VPS37B	Vacuolar protein sorting-associated protein 37B	264.146	535.439	675.285	933.244		283.106	324.623	669.151	658.316		-0.31484		0.524554		0.28021
IP00580	CAPZA1	F-actin-capping protein subunit alpha-1	584.952	824.141	1523.53	2343.12		563.814	742.374	1037.24	1895.76		-0.315322		0.619678		0.207834
IP00581	CDC20	Cell division cycle protein 20 homolog	84.9603	108.346	63.8602	103.218		78.4673	75.5858	68.3247	66.1055		-0.317108		0.172129		0.764146
IP00582	MTHFD2	Bifunctional methylenetetrahydrofolate dehydrogenase/cyclohydrolase, mitochondrial	562.592	533.028	286.032	605.755		420.507	475.465	162.33	535.011		-0.318141		0.401756		0.396038
IP00583	GAPDH	Glyceraldehyde-3-phosphate dehydrogenase	3291.39	1689.08	3369.22	2964.6		2876.83	1159.23	2614.94	2415.22		-0.319446		0.342297		0.465598
IP00584	CKAP2	Cytoskeleton-associated protein 2	110.396	129.583	172.864	306.374		109.236	111.425	160.722	194.101		-0.31966		0.499422		0.301532
IP00585	PTBP1	Polypyrimidine tract-binding protein 1	419.201	524.415	689.25	1193.8		350.906	514.26	496.52	902.129		-0.31984		0.527435		0.277831
IP00586	PPP6C	Serine/threonine-protein phosphatase 6 catalytic subunit	350.956	534.063	586.727	762.569		293.006	351.658	447.657	695.446		-0.32103		0.398031		0.400083
IP00587	CPOX	Oxygen-dependent coproporphyrinogen-III oxidase, mitochondrial	363.355	421.382	245.2	278.249		290.503	329.134	187.773	238.323		-0.32195		0.245108		0.610643
IP00588	LPCAT1	Lysophosphatidylcholine acyltransferase 1	141.087	64.0828	110.34	105.066		180.832	19.9521	81.1526	53.5674		-0.32259		0.605117		0.218161
IP00589	CEPT1	Choline/ethanolaminephosphotransferase 1	3314.25	1746.61	2608.36	1279.03		2668.19	1175.64	1993	1317.19		-0.32269		0.461764		0.33558
IP00590	OSBP2	Oxysterol-binding protein 2	6776.18	6834.26	5565.39	5764.97		7212.49	3247.92	6412.88	3057.98		-0.323416		0.332991		0.477567
IP00591	HNRNPK	Heterogeneous nuclear ribonucleoprotein K	1642.83	2458.96	1667.98	2141.38		1579.77	1888.66	1476.55	1367.01		-0.325607		0.141303		0.849848
IP00592	RPL38	60S ribosomal protein L38	29835.6	18464.4	24173	17238.3		23043.5	15669.9	17904.8	14947		-0.326017		0.241842		0.616468
IP00593	FARSB	Phenylalanine--tRNA ligase beta subunit	400.606	262.375	478.558	943.756		419.937	104.842	428.111	708.41		-0.327234		0.602261		0.220216
IP00594	CCT3	T-complex protein 1 subunit gamma	7022.71	11372.8	4975.43	9502.41		6455.15	8417.63	4101.53	7126.26		-0.332792		0.35537		0.44932
IP00595	RBBP7	Histone-binding protein RBBP7	48.3299	89.8843	461.745	636.888		112.489	12.972	546.824	308.878		-0.332892		0.742724		0.129172
IP00596	TRMT10C	tRNA methyltransferase 10 homolog C	18.4713	7.59021	479.375	476.088		36.1751	2.45831	422.278	317.501		-0.332962		0.775296		0.110533
IP00597	PSMC6	26S proteasome regulatory subunit 10B	375.78	498.36	446.921	507.532		280.869	421.475	320.982	427.058		-0.333479		0.0949446		1.02253
IP00598	DHX9	ATP-dependent RNA helicase A	338.439	479.773	454.708	754.363		388.757	276.601	413.431	528.689		-0.334007		0.352621		0.452692
IP00599	THTPA	Thiamine-triphosphatase	1315.39	904.567	1042.89	911.652		1085.45	769.173	739.854	714.27		-0.334954		0.146031		0.835556
IP00600	PARP1	Poly [ADP-ribose] polymerase 1	972.062	573.163	919.45	323.919		831.368	365.132	742.993	267.882		-0.336663		0.507511		0.294554
IP00635	ASNS	Asparagine synthetase [glutamine-hydrolyzing]	280.391	299.777	310.377	362.823		254.555	237.09	233.989	261.509		-0.343241		0.0258344		1.5878
IP00602	SLC1A5	Neutral amino acid transporter B(0)	1362.88	721.598	288.36	224.612		1114.47	625.036	169.239	131.156		-0.347993		0.703813		0.152543
IP00603	SF3B6	Splicing factor 3B subunit 6	1430.79	1452.79	1522.32	2226.76		1291.83	904.627	1129.56	1884.24		-0.347996		0.256312		0.591231
IP00604	IGHV3-72	Immunoglobulin heavy variable 3-72	1280.14	816.745	1805.54	1443.76		1252.71	502.999	1513.51	920.599		-0.351322		0.371897		0.429578
IP00605	COASY	Bifunctional coenzyme A synthase	185.987	181.819	163.918	157.616		160.584	112.557	148.308	117.76		-0.352052		0.0404695		1.39287
IP00606	CSRP2	Cysteine and glycine-rich protein 2	4117.06	3106.48	3394.23	3438.39		4085.05	1612.96	3647.7	1652.55		-0.353814		0.332769		0.477858
IP00607	DYNLRB1	Dynein light chain roadblock-type 1	75.6987	1404.18	279.872	1643.32		107.605	1010.75	81.7441	1457.53		-0.356223		0.733144		0.134811
IP00608	RPS24	40S ribosomal protein S24	882.794	1119.74	992.493	1241.58		774.877	755.22	671.238	1101.71		-0.358729		0.107257		0.969576
IP00609	CAPZA2	F-actin-capping protein subunit alpha-2	306.244	469.526	409.923	542.857		203.046	354.836	284.061	504.592		-0.359366		0.286636		0.542669
IP00610	CCT2	T-complex protein 1 subunit beta	4021.2	6643.45	3445.51	5479.98		3471.55	4963.61	2941.16	3882.78		-0.360375		0.255169		0.593172
IP00611	PEF1	Peflin	2870.91	3720.59	2821.5	3214.47		2539.96	2462.06	2587.07	2243.13		-0.360844		0.0365921		1.43661
IP00612	RPS2	40S ribosomal protein S2	170.787	267.078	1033.67	728.72		118.243	172.622	1001.97	417.857		-0.362341		0.683462		0.165285
IP00613	APOL2	Apolipoprotein L2	383.302	427.538	280.448	421.035		333.538	290.186	259.013	292.635		-0.362559		0.0838939		1.07627
IP00614	RPS26	40S ribosomal protein S26	631.514	588.721	438.544	527.13		492.944	487.314	251.804	466.439		-0.363216		0.14381		0.84221
IP00631	PCBP2	Poly(rC)-binding protein 2	5725.07	5883.99	5517.83	6286.15		4403.06	4492.71	4123.25	5157.4		-0.365173		0.00373155		2.42811
IP00630	KCTD7	BTB/POZ domain-containing protein KCTD7	290.523	260.947	269.044	235.82		224.188	167.22	233.807	190.867		-0.370682		0.0221051		1.65551
IP00617	CPSF3	Cleavage and polyadenylation specificity factor subunit 3	182.138	140.319	233.64	354.635		107.159	89.7954	239.501	266.157		-0.372432		0.451813		0.345041
IP00618	MLF2	Myeloid leukemia factor 2	596.612	522.094	327.154	320.911		387.855	447.942	240.822	286.568		-0.373167		0.281204		0.550979
IP00619	CCT7	T-complex protein 1 subunit eta	2878.54	4238.13	3047.66	4391.15		2960.98	2296.24	2742.78	3208.4		-0.376863		0.122566		0.911631
IP00620	CHMP1A	Charged multivesicular body protein 1a	312.329	332.618	175.501	150.102		328.069	179.049	182.966	55.2618		-0.379105		0.468761		0.329048
IP00621	NISCH	Nischarin	275.652	366.569	164.004	118.483		246.094	183.231	200.321	78.7981		-0.382448		0.450489		0.346315
IP00622	PSMD4	26S proteasome non-ATPase regulatory subunit 4	1733.28	1951.76	1368.44	1551.25		1311.66	1389.54	1024.8	1325.03		-0.386654		0.0463889		1.33359
IP00623	EMC2	ER membrane protein complex subunit 2	145.97	180.761	134.425	177.589		67.3558	133.88	113.8	171.912		-0.388676		0.189494		0.722405
IP00624	ZWINT	ZW10 interactor	207.313	427.334	212.611	391.805		234.889	273.43	183.666	252.457		-0.390269		0.300842		0.521661
IP00625	DDX1	ATP-dependent RNA helicase DDX1	1063.44	1133.68	100.37	162.686		838.161	715.882	160.1	159.66		-0.392061		0.677438		0.169131
IP00626	RPS23	40S ribosomal protein S23	3211.82	1980.66	2316.06	1844.36		2625.36	1394.02	1805.6	1291.13		-0.39413		0.243032		0.614336
IP00627	FBXL12	F-box/LRR-repeat protein 12	696.793	733.02	585.091	808.906		599.181	404.587	372.655	765.186		-0.398298		0.164664		0.783403
IP00628	NAP1L1	Nucleosome assembly protein 1-like 1	2683.97	3428.02	2134.47	3348.07		2225.06	2377.87	1552.55	2637.29		-0.398898		0.12024		0.91995
IP00629	ACADM	Medium-chain specific acyl-CoA dehydrogenase, mitochondrial	117.937	4.97024	131.541	50.5038		123.227	25.5143	66.7064	14.4783		-0.401327		0.644254		0.190943
IP00616	NTPCR	Cancer-related nucleoside-triphosphatase	10956.4	11775.4	9085.38	10857.9		8315.98	8420.54	6260.53	9262.76		-0.403614		0.0228297		1.6415
IP00615	HSPD1	60 kDa heat shock protein, mitochondrial	15775.5	12759.5	15029.5	13432.9		11647.3	9257.39	11042.1	11114.2		-0.404484		0.00827973		2.08198
IP00632	SRPRB	Signal recognition particle receptor subunit beta	30.9109	87.6272	258.549	143.758		12.8483	37.2784	161.163	181.231		-0.404496		0.637759		0.195343
IP00633	NDUFA4	Cytochrome c oxidase subunit NDUFA4	8738.48	12246.9	11097.4	16981.7		6280.14	9440.25	7037.49	14236.1		-0.40735		0.271904		0.565585
IP00634	TXN	Thioredoxin	2147.29	3771.6	2380.7	4183.04		1679.37	2834.02	1554.3	3328.11		-0.409682		0.291426		0.535471
IP00601	CFL1	Cofilin-1	2641.85	2508.07	2705.33	2621.23		1850.24	1733.55	2070.11	2184.87		-0.418269		0.00413876		2.38313
IP00636	RBM39	RNA-binding protein 39	454.517	78.9941	699.555	334.939		401.056	20.5746	547.737	199.288		-0.422826		0.585187		0.232705
IP00637	IQSEC1	IQ motif and SEC7 domain-containing protein 1	379.882	284.613	490.505	510.824		224.893	240.115	341.551	430.76		-0.427821		0.183455		0.73647
IP00638	SH3GL1	Endophilin-A2	183.027	157.305	109.974	183.338		192.337	114.55	74.2717	87.2491		-0.432719		0.246046		0.608983
IP00639	CSK	Tyrosine-protein kinase CSK	427.088	457.744	411.016	484.138		432.148	329.848	297.373	256.719		-0.43447		0.0457587		1.33953
IP00640	DRG1	Developmentally-regulated GTP-binding protein 1	229.643	321.974	227.374	369.997		186.787	260.531	168.185	233.258		-0.435167		0.12886		0.889881
IP00641	HSDL2	Hydroxysteroid dehydrogenase-like protein 2	348.049	534.567	1597.45	3051.17		269.382	510.63	941.048	2364		-0.436876		0.65953		0.180765
IP00642	HSPB1	Heat shock protein beta-1	1847.97	10649.2	1354.92	10436.2		1573.41	6427.37	1224.75	8646.56		-0.442471		0.632395		0.199011
IP00643	MRPS27	28S ribosomal protein S27, mitochondrial	297.172	74.2868	28.4446	53.1335		213.841	69.3457	31.5381	16.3672		-0.447752		0.70594		0.151232
IP00644	CCT4	T-complex protein 1 subunit delta	5962.81	6727.49	4692.4	7072.96		5025.23	4068.52	4001.46	4800.24		-0.45049		0.0446557		1.35012
IP00645	TCP11L1	T-complex protein 11-like protein 1	311.399	359.54	258.796	261.489		275.034	226.625	192.915	174.81		-0.452593		0.0482248		1.31673
IP00646	PAICS	Multifunctional protein ADE2	70.5799	34.5739	538.81	687.653		15.7981	0.611382	401.099	553.696		-0.453729		0.690993		0.160526
IP00647	SNRPE	Small nuclear ribonucleoprotein E	88.7588	44.064	187.751	142.823		60.0933	24.9809	142.151	109.354		-0.456659		0.466429		0.331214
IP00648	MAD2L1	Mitotic spindle assembly checkpoint protein MAD2A	1389.98	1881.87	791.917	744.36		1178.17	1346.63	320.879	656.278		-0.456864		0.398391		0.399691
IP00649	EEF2	Elongation factor 2	6818.79	7316.17	8442.41	9598.83		5980.51	4191.36	6570.97	6619.5		-0.461741		0.0398494		1.39958
IP00650	WRNIP1	ATPase WRNIP1	485.869	665.604	811.843	1127.31		375.271	393.615	650.26	823.587		-0.461935		0.269393		0.569614
IP00651	DNAJB6	DnaJ homolog subfamily B member 6	436.31	640.431	1359.64	1297.17		204.662	221.277	1065.7	1216.21		-0.462814		0.498835		0.302043
IP00652	SCFD1	Sec1 family domain-containing protein 1	724.252	758.643	379.991	516.005		713.732	443.281	288.979	278.032		-0.46359		0.2724		0.564793
IP00653	TRIP13	Pachytene checkpoint protein 2 homolog	733.88	279.446	900.027	428.46		623.945	174.503	594.312	301.099		-0.466372		0.402935		0.394765
IP00654	TOMM20	Mitochondrial import receptor subunit TOM20 homolog	968.344	671.706	1537.9	2023.89		788.339	414.732	1282.81	1265.26		-0.471261		0.364462		0.438347
IP00655	RPS12	40S ribosomal protein S12	1570.33	834.46	1763.79	1120.05		1161.52	571.984	1281.85	788.991		-0.474822		0.217643		0.662256
IP00656	SF1	Splicing factor 1	524.07	390.285	1123.74	767.729		415.619	229.548	882.781	489.839		-0.474847		0.388816		0.410256
IP00657	CBWD2	COBW domain-containing protein 2	317.606	212.183	396.684	354.639		286.516	106.03	260.293	267.273		-0.475755		0.167281		0.776553
IP00508	HUWE1	E3 ubiquitin-protein ligase HUWE1	4012.53	4106.7	2994.13	3762.39		3277.21	2515.28	2342.78	2547.15		-0.47757		0.0193069		1.71429
IP00659	ADAR	Double-stranded RNA-specific adenosine deaminase	605.236	200.795	1173.63	934.539		268.439	141.796	670.41	990.959		-0.491549		0.490108		0.309708
IP00660	DDX5	Probable ATP-dependent RNA helicase DDX5	311.491	286.705	257.785	254.709		293.847	195.267	163.534	133.102		-0.497174		0.0976053		1.01053
IP00661	IKBKG	NF-kappa-B essential modulator	216.437	156.958	328.684	91.5609		193.436	79.1554	255.609	32.7896		-0.49751		0.448789		0.347958
IP00662	MOGS	Mannosyl-oligosaccharide glucosidase	324.969	206.164	365.212	325.608		283.308	49.4282	250.137	280.866		-0.498571		0.231485		0.635476
IP00663	SEC61B	Protein transport protein Sec61 subunit beta	1126.45	1587.86	1790.76	3055.93		755.796	1068.14	1276.36	2201.05		-0.511895		0.319198		0.495939
IP00664	FARSA	Phenylalanine--tRNA ligase alpha subunit	716.783	914.221	868.919	964.197		419.583	624.557	546.899	823.421		-0.520065		0.0463258		1.33418
IP00665	AGK	Acylglycerol kinase, mitochondrial	1468.88	1713.57	988.797	1428.87		983.577	1251.54	517	1133.68		-0.526792		0.10037		0.998397
IP00666	SGTA	Small glutamine-rich tetratricopeptide repeat-containing protein alpha	12.8154	88.0597	10.5396	130.239		14.6435	47.941	27.0948	76.7813		-0.52719		0.591491		0.228052
IP00667	PDCD6	Programmed cell death protein 6	469.224	2116.93	914.43	2594.23		372.638	1319.29	797.521	1738.38		-0.527246		0.458862		0.338318
IP00668	TCF25	Transcription factor 25	124.926	144.622	108.806	156.012		111.19	24.1385	114.11	117.311		-0.538146		0.163181		0.78733
IP00669	NDUFA13	NADH dehydrogenase [ubiquinone] 1 alpha subcomplex subunit 13	290.375	289.495	176.506	342.571		283.821	172.304	84.6597	214.197		-0.539224		0.166427		0.778777
IP00670	ETFB	Electron transfer flavoprotein subunit beta	275.418	191.611	393.608	257.569		355.913	85.1201	172.257	154.355		-0.540329		0.270309		0.568139
IP00055	RO60	RNA-binding protein RO60	322.628	299.441	353.262	335.615		224.701	215.401	189.339	262.584		-0.553393		0.00189377		2.72267
IP00672	DYNLT1	Dynein light chain Tctex-type 1	19.6861	221.932	125.811	330.202		0	156.545	31.8894	282.414		-0.563246		0.562462		0.249907
IP00673	FBXO7	F-box only protein 7	146.614	512.04	70.3014	349.422		80.7614	335.947	31.5007	275.336		-0.573096		0.504361		0.297259
IP00674	MCTS1	Malignant T-cell-amplified sequence 1	208.282	256.051	215.421	466.292		137.932	224.314	50.1039	355.276		-0.575717		0.329172		0.482578
IP00675	SEC22B	Vesicle-trafficking protein SEC22b	95.9209	277.441	72.8419	292.739		83.4974	128.381	99.8325	180.445		-0.58246		0.378784		0.421608
IP00676	CDC73	Parafibromin	221.59	211.392	78.7872	100.3		140.95	116.889	70.2143	76.6403		-0.592069		0.267895		0.572035
IP00677	MICOS13	MICOS complex subunit MIC13	416.296	199.412	238.13	249.502		192.783	173.948	149.278	211.647		-0.59786		0.143715		0.842499
IP00678	PRKAA2	5'-AMP-activated protein kinase catalytic subunit alpha-2	374.967	479.407	497.621	743.758		287.675	174.816	390.264	522.753		-0.606067		0.145578		0.836904
IP00679	STX18	Syntaxin-18	186.823	202.857	107.777	108.328		132.557	115.916	63.7311	84.352		-0.606294		0.138049		0.859967
IP00680	CTPS1	CTP synthase 1	5139.97	2593.45	5043.57	2597.32		3274.67	1845.21	3024.54	1927.99		-0.609915		0.169454		0.770948
IP00681	RPS20	40S ribosomal protein S20	1256.37	720.721	396.507	292.017		789.371	518.864	256.014	179.928		-0.610777		0.410725		0.386449
IP00044	UMPS	Uridine 5'-monophosphate synthase	3405.33	2899.03	2762.45	2803.68		2146.68	2249.6	1504.23	1862.69		-0.612397		0.00384542		2.41506
IP00683	PFKP	ATP-dependent 6-phosphofructokinase, platelet type	391.119	685.862	290.761	553.369		320.109	374.296	204.334	347.878		-0.622301		0.149369		0.825739
IP00684	OTULIN	Ubiquitin thioesterase otulin	732.651	349.982	420.708	220.798		498.261	291.851	205.63	119.858		-0.626236		0.308221		0.511138
IP00685	RPAP1	RNA polymerase II-associated protein 1	5.70172	103.817	32.1115	149.765		0	99.6223	1.86721	85.4379		-0.629621		0.561186		0.250893
IP00686	CLN6	Ceroid-lipofuscinosis neuronal protein 6	644.072	172.865	738.643	287.406		331.11	39.8454	652.316	165.857		-0.630425		0.423326		0.373325
IP00687	ZC3HAV1	Zinc finger CCCH-type antiviral protein 1	38.4736	56.2104	51.6081	80.1097		16.9441	33.4019	43.0292	50.9425		-0.635461		0.122328		0.912475
IP00688	DNAJB4	DnaJ homolog subfamily B member 4	418.148	1169.38	230.772	748.347		167.521	670.2	205.154	606.688		-0.636554		0.390191		0.408722
IP00689	AKAP8L	A-kinase anchor protein 8-like	921.443	408.422	901.259	511.435		603.628	211.449	571.155	374.338		-0.63831		0.183389		0.736626
IP00690	TOMM70	Mitochondrial import receptor subunit TOM70	144.66	276.352	140.871	557.023		86.8856	178.537	87.9502	361.29		-0.643852		0.425961		0.37063
IP00691	CAPN2	Calpain-2 catalytic subunit	191.091	203.268	112.344	109.011		60.4408	154.252	66.5105	111.366		-0.644032		0.145833		0.836143
IP00692	GIPC1	PDZ domain-containing protein GIPC1	32.5783	104.533	39.0438	95.4447		13.5675	60.0929	29.115	68.6685		-0.651565		0.317463		0.498306
IP00693	IPO9	Importin-9	1796.08	850.512	1300.98	608.038		1173.79	433.164	780.741	476.998		-0.668515		0.232721		0.633164
IP00694	RPS7	40S ribosomal protein S7	177.123	516.071	160.923	491.404		56.8543	406.864	61.9188	314.365		-0.67713		0.373875		0.427273
IP00035	ARCN1	Coatomer subunit delta	694.664	637.436	466.59	519.732		363.722	333.972	413.302	329.983		-0.684582		0.0189229		1.72301
IP00696	NACA	Nascent polypeptide-associated complex subunit alpha, muscle-specific form	821.539	2415	2038.12	4230.95		518.913	951.767	1562.72	2837.83		-0.69474		0.339157		0.469599
IP00034	HNRNPH1	Heterogeneous nuclear ribonucleoprotein H	4758.49	5682.15	4147.02	6247.2		2645.74	3604.62	2400.5	4164.9		-0.700907		0.0187213		1.72766
IP00698	ARMCX3	Armadillo repeat-containing X-linked protein 3	147.106	74.9101	25.8424	13.0812		133.065	16.2225	7.63672	0		-0.719283		0.573765		0.241266
IP00699	VPS35	Vacuolar protein sorting-associated protein 35	797.456	757.147	1270.5	1619.58		477.549	369.585	820.994	1023		-0.723024		0.14117		0.850257
IP00700	FKBP5	Peptidyl-prolyl cis-trans isomerase FKBP5	182.781	215.975	552.768	522.568		81.8235	106.829	393.746	307.695		-0.725239		0.286996		0.542125
IP00701	PYCR3	Pyrroline-5-carboxylate reductase 3	377.725	221.356	993.234	474.011		220.672	159.772	414.263	447.346		-0.732491		0.31922		0.49591
IP00702	METTL13	eEF1A lysine and N-terminal methyltransferase	210.304	320.655	254.632	255.759		67.5242	159.863	172.17	222.874		-0.738757		0.0423743		1.3729
IP00703	WDR11	WD repeat-containing protein 11	0	71.1798	96.4477	236.932		0	26.7487	47.8576	165.44		-0.74339		0.531412		0.274569
IP00704	VPS26B	Vacuolar protein sorting-associated protein 26B	671.605	800.342	345.741	879.817		434.413	680.543	153.86	326.511		-0.756298		0.13852		0.858488
IP00705	SEC24B	Protein transport protein Sec24B	1093.11	1600.68	752.688	2343.05		797.569	847.061	380.993	1399.1		-0.756771		0.203919		0.690541
IP00026	DIS3	Exosome complex exonuclease RRP44	364.551	373.976	301.961	433.754		330.172	145.402	196.99	196.988		-0.758916		0.0231839		1.63481
IP00707	YWHAG	14-3-3 protein gamma	7.34242	3.22282	40.0187	252.277		16.1437	4.31728	48.0856	108.773		-0.759053		0.649429		0.187469
IP00708	RCN2	Reticulocalbin-2	499.266	592.614	187.897	247.868		353.686	270.176	112.434	161.394		-0.764378		0.220369		0.656849
IP00709	TRAFD1	TRAF-type zinc finger domain-containing protein 1	105.335	277.997	99.642	266.143		73.5499	130.204	80.8648	142.585		-0.804504		0.201514		0.695695
IP00710	CDK5	Cyclin-dependent-like kinase 5	117.791	110.789	143.294	113.83		84.5257	41.009	105.799	42.9353		-0.81543		0.0369771		1.43207
IP00711	ARHGEF1	Rho guanine nucleotide exchange factor 1	40.2496	99.3458	13.8541	76.3269		36.5782	54.1636	13.969	18.5588		-0.877242		0.269733		0.569066
IP00021	PRDX1	Peroxiredoxin-1	13687.9	13682.2	10638.7	11821.5		6953.92	8250.21	5157.01	6688.62		-0.881309		0.00125998		2.89964
IP00713	CHUK	Inhibitor of nuclear factor kappa-B kinase subunit alpha	59.5284	48.2125	113.965	13.9605		52.2333	24.7433	46.1913	1.07945		-0.902101		0.297177		0.526985
IP00714	DDX6	Probable ATP-dependent RNA helicase DDX6	100.806	414.102	4990.74	4966.62		125.319	200.457	2373.51	2841.8		-0.917845		0.463143		0.334285
IP00715	BAG4	BAG family molecular chaperone regulator 4	655.733	633.675	676.339	1173.73		217.678	309.478	400.195	725.69		-0.923754		0.0734102		1.13424
IP00716	EMD	Emerin	201.42	63.5519	132.251	58.3189		96.0186	5.47747	90.1283	46.5549		-0.924121		0.22957		0.639084
IP00717	MIOS	GATOR complex protein MIOS	108.9	108.628	2.19137	0		21.0357	80.58	11.2467	0		-0.936878		0.491653		0.308341
IP00718	AURKB	Aurora kinase B	1.9168	2.11713	39.0496	71.2546		13.8725	0	20.2164	23.5628		-0.940701		0.468013		0.329742
IP00719	POLRMT	DNA-directed RNA polymerase, mitochondrial	5.09085	0	146.118	60.4019		10.5644	0	89.5394	5.85353		-0.971485		0.537989		0.269227
IP00017	PRDX2	Peroxiredoxin-2	2169.21	2040.63	1912.93	1992		1040.26	1216.64	830.41	1010.29		-0.985078		9.70886e-05		4.01283
IP00721	C17orf75	Protein Njmu-R1	45.0523	70.8584	152.999	174.222		34.8867	13.9143	99.9485	69.0909		-1.01118		0.18462		0.733721
IP00722	FANCI	Fanconi anemia group I protein	2782.19	522.918	262.567	43.6527		1154.8	360.27	249.611	21.1403		-1.01431		0.540062		0.267557
IP00723	NUBP2	Cytosolic Fe-S cluster assembly factor NUBP2	868.134	94.8227	792.923	362.169		201.669	28.2884	562.767	239.813		-1.03369		0.261244		0.582953
IP00724	AHSA1	Activator of 90 kDa heat shock protein ATPase homolog 1	1118.85	2279.16	741.25	1552.65		206.501	1474.22	83.7732	994.017		-1.04395		0.167302		0.7765
IP00725	VPS29	Vacuolar protein sorting-associated protein 29	468.445	725.909	592.559	956.649		210.808	272.944	291.257	538.52		-1.06032		0.0346943		1.45974
IP00726	GLUD1	Glutamate dehydrogenase 1, mitochondrial	911.069	530.167	1490.43	957.97		340.585	208.74	760.632	496.356		-1.10488		0.0741653		1.1298
IP00014	MAP4K4	Mitogen-activated protein kinase kinase kinase kinase 4	842.867	805.346	396.669	559.976		465.128	194.991	205.615	269.553		-1.19529		0.0312362		1.50534
IP00011	YTHDF2	YTH domain-containing family protein 2	844.185	1056.42	1101.23	1131.65		184.187	407.694	597.469	574.355		-1.22688		0.00312454		2.50521
IP00729	TTC26	Intraflagellar transport protein 56	48.091	150.097	0.0457907	211.507		36.3082	77.38	0	55.3099		-1.25797		0.305817		0.514539
IP00730	FKBP10	Peptidyl-prolyl cis-trans isomerase FKBP10	347.964	1226.24	289.096	1331.04		330.253	444.209	176.667	345.028		-1.29864		0.186264		0.729871
IP00003	CDK4	Cyclin-dependent kinase 4	308.143	199.627	326.865	238.435		124.967	95.6662	67.2487	137.132		-1.32802		0.00617573		2.20931
IP00001	DDX3X	ATP-dependent RNA helicase DDX3X	2908.92	3218.35	2392.85	2962.62		1201.23	910.496	1120.53	1188.48		-1.37631		0.00078232		3.10662
IP00733	NEK7	Serine/threonine-protein kinase Nek7	223.886	77.5196	205.678	103.696		123.395	17.8713	68.0823	9.70756		-1.46266		0.076528		1.11618
IP00734	VPS28	Vacuolar protein sorting-associated protein 28 homolog	2561.62	2555.79	19894.2	14422.4		1787.16	1614.1	5960.41	4630.81		-1.49452		0.242255		0.615728
IP00735	TBC1D5	TBC1 domain family member 5	187.965	276.778	193.743	204.291		7.61925	15.6264	230.838	1.56917		-1.73907		0.0660811		1.17992
IP00736	AASDHPPT	L-aminoadipate-semialdehyde dehydrogenase-phosphopantetheinyl transferase	344.447	476.755	166.135	182.96		69.9836	56.0869	137.453	16.1624		-2.04943		0.0499178		1.30174
IP00737	H2BC12	Histone H2B type 1-K	1124.83	85.6143	1026.58	147.655		188.675	24.0777	195.518	95.4984		-2.23397		0.188893		0.723785
IP00738	H2AC4	Histone H2A type 1-B/E	2658.91	327.799	2405.24	315.94		474.565	216.405	274.224	167.793		-2.32875		0.171667		0.765313
IP00739	H4C1	Histone H4	1767.61	60.8923	1817.27	139.59		154.728	39.2722	293.271	47.9088		-2.81312		0.194904		0.71018
IP00740	H3C1	Histone H3.1	265.536	0	25.7538	0		22.1515	7.69638	0	0		-3.12499		0.386155		0.413238
IP00741	TBL2	Transducin beta-like protein 2	68.4268	0	63.3422	0		7.38771	0	2.30469	0		-3.30971		0.207365		0.683264
