# Supplementary material for: Rab41-mediated ESCRT machinery repairs membrane rupture by a bacterial toxin in xenophagy
Source: Nat Commun. 2023 Oct 6;14:6230. doi: 10.1038/s41467-023-42039-2 (PMC10558455; doi:10.1038/s41467-023-42039-2)
Supplement: Supplementary file 5 — Supplementary Data 2 [file 41467_2023_42039_MOESM5_ESM.xlsx]

## Sheet: Sheet1
Supplementary Data 2 Primers for RT-qPCR
Gene	Primer	Sequence 5´ to 3´
gapdh	Fwd	GTCTCCTCTGACTTCAACAGCG
	Rev	ACCACCCTGTTGCTGTAGCCAA
rab8a	Fwd	TCAGGAACGGTTTCGGACGATC
	Rev	GCTCCTCAATGTTGCGAATCCAG
rab19	Fwd	CATCATCGCCTATGACCTCACC
	Rev	TCGAACAGGACGTGCCGCTTTT
rab41	Fwd	TATTGAGACCAGTGCCAAAACCG
	Rev	CTCTTTTGGTGGAGGTGAAGTCC
rab44	Fwd	AGAGATTCGGCTGTTGCTCCTG
	Rev	TGGTCCTCTGTGTCGTTGCTGT
