# Supplementary material for: Rab41-mediated ESCRT machinery repairs membrane rupture by a bacterial toxin in xenophagy
Source: Nat Commun. 2023 Oct 6;14:6230. doi: 10.1038/s41467-023-42039-2 (PMC10558455; doi:10.1038/s41467-023-42039-2)
Supplement: Supplementary file 7 — Source Data [file 41467_2023_42039_MOESM7_ESM.xlsx]

## Sheet: Fig.1a
siRNA	NT(Non-targeting)	1A	1B	2A	2B	3A	3B	3C	3D	4A	4B	5A	5B	5C	6A	6B	7A	7B	8A	8B	9A	9B	10	11A	11B	12	13	14	15	17	18	19	20	21	22A	23	24	25	26	27A	27B	28	7L1	30	31	32	33A	33B	34
#1	1	0.948918	1.03143	1.05261	1.25438	1.12976	0.926438	1.22188	1.02179	1.01796	1.1191	1.29626	1.07465	1.09135	1.00598	0.801919	1.32681	0.75287	1.30336	0.97841	1.20431	0.936001	1.30665	1.21433	1.00416	1.02786	0.783	1.19303	1.11433	1.32767	0.883148	1.4225	1.2593	1.14383	0.974855	1.38511	1.09984	1.45213	0.857872	0.987682	0.989362	1.02766	1.11702	1.58414	1.00142	0.761944	1.09035	0.915361	1.00427
#2	1	1.01	0.992	0.982	1.09	1.09	1.001	1.15	0.98	0.98	0.992	1.224	1.02	0.913349	0.992	0.823	1.293	0.772	1.33594	1.002	1.23	0.97	1.28	1.25	0.98	1.01	0.7523	1.09	1.06	1.35	1.02	1.45057	1.27127	1.1	1.04	1.303	1.05	1.30733	0.93	1.003	1.02	0.99	0.973	1.32	1.003	0.87	1.01	1.01	0.98
#3	1	1.02349	1.08263	1.10483	1.17392	1.0893	1.124	1.0839	1.1638	1.2839	1.03784	1.278	1.1729	1.2739	1.1279	1.083	1.3384	0.9823	1.7682	1.124	1.384	1.189	0.827	1.29	1.0283	1.0623	1.172	0.9782	0.9783	1.3892	1.2903	1.5682	1.1029	0.9822	1.0729	1.3001	0.9982	1.3082	0.8923	1.0279	1.1304	1.179	1.0682	1.4983	1.007	0.8792	0.998	1.0042	1.0729
[truncated: 13 more columns]

## Sheet: Fig.1b
siRNA	NT	2B	3C	8A	11A	19	20	25	40B	41	44
#1	1	1.13953	1.21006	1.078	1.2893	1.04183	1.23749	1.92558	1.13256	1.08516	1.01788
#2	1	1.22	1.19	1.103	1.1903	1.005	1.26	1.72	1.24	1.02	0.97
#3	1	1.28	1.34	1.052	1.2983	0.972	1.19	1.68	1.18	0.92	0.993

## Sheet: Fig.1d
	siNT	siRab8A	siRab19	siRab41	siRab44
TN-1	33.9901	41.4634	21.7172	35.8209	31.6832
TN-2	38.3085	33.3333	18.2266	35.8209	32.093
TN-3	36.023	33.4975	25.7669	38.5	48.6842
KK-1	33.5766		26.9231	18.4713
KK-2	30.7692			30.4348
KK-3	36.2069			30.0546

## Sheet: Fig.1e
siNT	siRab8A	siRab19	siRab41	siRab45
0.673	0.638	0.123	0.683	0.138
0.738	0.782	0.225	0.803	0.374
0.778	0.972	0.05	0.555	0.382
0.658	0.429	0.298	0.693	0.084
0.775	0.273	0.303	0.703	0.239
0.467	0.109	0.24	0.452	0.183
0.182	0.766	0.096	0.203	0.583
0.733	0.638	0.2	0.109	0.384
0.671	0.826	0.096	0.382	0.739
0.771	0.399	0.454	0.58	0.483
0.846	0.674	0.026	0.699	0.283
0.819	0.729	0.583	0.702	0.639
0.699	0.638	0.632	0.583	0.281
0.582	0.792	0.21	0.632	0.193
0.441	0.384	0.472	0.681	0.598
0.647	0.681	0.233	0.573	0.273
0.847	0.734	0.392	0.732	0.682
0.774	0.338	0.192	0.656	0.104
0.839	0.574	0.233	0.203	0.342
0.314	0.489	0.372	0.203	0.291
0.238	0.703	0.273	0.652	0.203
0.189	0.8739	0.298	0.583	0.273
0.199	0.7363	0.148	0.55	0.302

## Sheet: Fig.1g
Replicate 1	siNT			siRab8A			siRab41
	2 h	4 h	6 h	2 h	4 h	6 h	2 h	4 h	6 h
	4.807	13.54	14.9938	6.682	23.2	15.83	5.67	22.45	12.34
	6.058	15.35	14.3907	15.6	23.4	12.45	7.02	12.03	9.56
	12.032	4.89	15.7467	11.432	12.5	6.52	11.53	7.54	22.3
	8.39	9.32	13.9263	8.694	7.8	4.34	6.86	24.31	4.78
	2.38	18.32	31.4566	15.23	4.25	7.48	3.67	9.83	7.45
	9.32	12.56	29.4242	1.034	14.67	3.78	8.38	5.63	9.57
	6.80457	23.5	21.9887	5.612	22.03	12.45	11.24	10.24	10.45
	6.80457	22.8	16.4366	8.23	7.54	18.34	6.32	18.45	18.23
	6.80457	31.2	22.8235	8.565	5.43	15.67	2.03	9.99	15.32
	6.24365	8.3	15.7467	13.2	25.34	15.78	1.84	12.2	4.56
Ave	6.96444	15.978	19.6934	9.4279	14.616	11.264	6.456	13.267	11.456
Replicate 2	siNT			siRab8A			siRab41
	2 h	4 h	6 h	2 h	4 h	6 h	2 h	4 h	6 h
	12.23	10.54	16.58	10.35	6.65	10.36	6.68	16.51	13.74
	10.56	6.48	17.88	6.59	7.82	6.56	10.36	13.69	6.56
	6.65	16.55	24.25	5.98	16.84	15.47	4.53	10.34	7.89
	4.88	14.76	13.27	14.45	15.65	16.34	3.57	21.22	10.36
	13.05	13.94	18.73	12.18	20.26	10.84	7.26	15.2	20.32
	2.21	12.56	23.36	10.78	18.65	8.88	8.66	10.74	10.29
	3.65	10.56	17.59	10.36	17.66	8.21	13.32	13.62	8.23
	1.08	6.58	13.36	9.55	18.92	13.46	10.25	10.68	6.71
	6.55	14.26	24.4	4.06	16.84	13.68	1.56	20.36	14.65
	7.95	21.59	23.65	7.18	10.26	8.54	4.74	13.75	12.28
Ave	6.881	12.782	19.307	9.148	14.955	11.234	7.093	14.611	11.103
Replicate 3	siNT			siRab8A			siRab41
	2 h	4 h	6 h	2 h	4 h	6 h	2 h	4 h	6 h
	6.59	18.95	21.36	5.87	12.35	13.68	5.69	16.56	10.57
	13.36	12.46	23.54	13.28	3.68	12.76	8.06	18.65	8.89
	12.46	6.89	16.52	11.06	6.55	6.38	8.67	13.84	14.56
	13.22	23.83	16.87	10.54	14.2	8.64	13.79	12.73	16.58
	13.33	18.49	14.95	6.54	10.36	3.65	14.09	10.39	10.65
	2.76	17.68	17.98	2.71	10.76	15.68	6.76	6.87	8.54
	3.89	17.49	23.22	6.08	9.68	10.36	5.36	15.87	8.66
	5.67	15.88	20.76	4.53	13.36	8.64	10.29	16.66	14.56
	10.26	20.36	16.59	4.95	12.08	12.06	6.49	13.78	11.22
	4.11	13.75	14.31	3.37	8.86	9.98	7.85	10.28	17.46
Ave	8.565	16.578	18.61	6.893	10.188	10.183	8.705	13.563	12.169

## Sheet: Fig.1i
WT	Rab8A-KO	Rab41-KO
17.5019	7.24852	12.1038
19.48	12.25	13.2099
14.6093	11.8543	10.1827
13.1885	11.6877	13.0289
28.7639	11.8966	22.7908
26.4831	14.3671	20.0877
9.66667	14.5038	8.92027
10.1196	12.2204	10.2979
12.2128	19.8278	14.4678
12.131	13.2939	18.2766
12.8929	8.22944	9.27652
20.925	11.3748	7.20982
22.3028	7.0285	10.2899
19.8373	8.78993	13.2736
19.7393	13.4639	12.2309
15.0284	12.0928	14.2099
13.4935	9.38993	16.2899
22.7493	18.3777	21.2989
17.484	14.3777	7.09872
22.7365	8.29992	8.00899
24.4948	10.0289	12.188
22.3886	8.28993	27.9
25.3847	7.28287	27.2677
20.2727	7.892	21.2088
12.0385	7.28873	11.2899
8.34994	11.2899	15.0987
14.2285	17.3048	13.2098
9.37482	16.2879	18.2029
16.4822	13.2004	8.28884
11.2335	10.2788	13.2038
23.4838	11.2204	14.0003
15.2839	12.1104	13.3666
13.204	10.2087	7.23888
15.2228	16.2886	9.67883
11.2777	13.2087	9.02837
24.2838	9.26789	10.1828
27.2677	10.2899	11.2788
23.2099	8.27635	12.3039
21.3379	7.29478	14.2887
20.2888	4.2204	8.20399
18.9287	9.20389	9.36789
27.7789	13.2949	10.2839
16.2929	14.2773	6.08727
10.2839	10.2777	24.2088
16.9288	20.3788	22.0488
19.2688	23.2088	10.284
7.20983	10.283	14.2887
20.2736	11.2778	9.28992
16.2994	9.27892	7.29377
21.2049	16.279	9.27889

## Sheet: Fig.1j
siNT	Rab8A KO	Rab41 KO
1	1.78622	2.032
1	2.04736	2.211
1	1.872	1.898

## Sheet: Fig.2d
Control	BAPTA-AM
0.246	0.1527
0.533	0.059
0.386	0.093
0.384	0.113
0.379	0.245
0.339	0.101
0.606	0.181
0.329	0.16
0.558	0.244
0.411	0.071
0.387	0.068
0.333	0.091
0.403	0.196
0.658	0.187
0.322	0.259
0.584	0.236
0.247	0.317
0.368	0.283
0.304	0.12
0.298	0.213
0.309	0.374
0.16	0.11
0.689	0.161
0.497	0.373
0.201	0.089
0.307	0.065
0.128	0.144
0.588	0.138
0.587	0.581
0.418	0.832
0.379	0.492
0.33	0.573
0.492	0.493
0.082	0.119
0.473	0.428
0.544	0.402
0.589	0.392
0.389	0.103
0.449	0.201
0.547	0.223
0.364	0.354
0.528	0.165
0.507	0.174
0.273	0.365
0.798	0.108
0.522	0.207
0.467	0.167
0.494	0.146
0.387	0.217
0.463	0.207

## Sheet: Fig.2f
	LAMP1															CHMP4B
2 h	0.103	0.223	0.384	0.138	0.243	0.073	0.283	0.103	0.079	0.203	0.122	0.106	0.163	0.138	0.232	0.179	0.078	0.182	0.102	0.203	0.02	0.109	0.273	0.103	0.056	0.102	0.073	0.078	0.08	0.13
3 h	0.082	0.273	0.192	0.392	0.482	0.382	0.238	0.12	0.018	0.062	0.233	0.373	0.327	0.382	0.444	0.103	0.293	0.072	0.372	0.129	0.203	0.192	0.32	0.037	0.028	0.078	0.103	0.128	0.22	0.421
4 h	0.48	0.392	0.402	0.582	0.302	0.228	0.102	0.472	0.525	0.388	0.582	0.573	0.384	0.208	0.201	0.384	0.394	0.283	0.293	0.199	0.382	0.372	0.403	0.403	0.377	0.278	0.082	0.103	0.382	0.374
5 h	0.478	0.5	0.203	0.384	0.483	0.493	0.372	0.102	0.483	0.383	0.421	0.584	0.488	0.227	0.283	0.33	0.278	0.239	0.103	0.378	0.482	0.189	0.283	0.372	0.43	0.273	0.182	0.183	0.372	0.267
6 h	0.63	0.583	0.203	0.473	0.372	0.672	0.103	0.056	0.483	0.429	0.392	0.388	0.472	0.483	0.573	0.283	0.339	0.201	0.302	0.189	0.298	0.232	0.083	0.32	0.293	0.302	0.103	0.338	0.203	0.217

## Sheet: Fig.2i
siNT	siRab8A	siRab41
0.246	0.368	0.29
0.533	0.059	0.819
0.386	0.269	0.541
0.384	0.274	0.665
0.379	0.245	0.774
0.339	0.101	0.333
0.606	0.181	0.816
0.329	0.16	0.84
0.558	0.244	0.406
0.411	0.071	0.668
0.387	0.068	0.571
0.333	0.091	0.764
0.403	0.196	0.496
0.658	0.187	0.104
0.322	0.259	0.939
0.584	0.236	0.725
0.247	0.317	0.833
0.368	0.283	0.84
0.304	0.12	0.855
0.298	0.213	0.78
0.309	0.224	0.765
0.16	0.11	0.365
0.689	0.161	0.759
0.497	0.373	0.134
0.201	0.089	0.643
0.307	0.065	0.641
0.128	0.144	0.492
0.588	0.138	0.577
0.587	0.821	0.382
0.418	0.581	0.871

[truncated: 52 more sheets: Fig.2j, Fig.2l, Fig.3a, Fig.3b, Fig.3d, Fig.3f, Fig.3g, Fig. 3h, Fig.4a, Fig.4c, Fig.4e, Fig.4f, Fig.4g, Fig.4i, Fig.4j, Fig.4l, Fig.4m, Fig.5b, Fig.5e, Fig.5f …]
